# Supplementary material for: Evaluation of different mathematical models and different b-value ranges of diffusion-weighted imaging in peripheral zone prostate cancer detection using b-value up to 4500 s/mm2
Source: PLoS One. 2017 Feb 15;12(2):e0172127. doi: 10.1371/journal.pone.0172127 (PMC5310778; doi:10.1371/journal.pone.0172127)
Supplement: S1 Data — (XLS) [file pone.0172127.s001.xls]

## Sheet: Sheet1
Number	Adjusted R2(mono-exponential,group A)	Adjusted R2(bi-exponential,group A)	Adjusted R2(kurtosis,group A)	Adjusted R2(stretched-exponential,group A)	ADC(group A)	D*(group A)	<D>(group A)	Dapp(group A)	DDC(group A)	Kapp(group A)	f(group A)	α(group A)	Adjusted R2(mono-exponential,group B)	Adjusted R2(bi-exponential,group B)	Adjusted R2(kurtosis,group B)	Adjusted R2(stretched-exponential,group B)	ADC(group B)	D*(group B)	<D>(group B)	Dapp(group B)	DDC(group B)	Kapp(group B)	f(group B)	α(group B)	Adjusted R2(mono-exponential,group C)	Adjusted R2(bi-exponential,group C)	Adjusted R2(kurtosis,group C)	Adjusted R2(stretched-exponential,group C)	ADC(group C)	D*(group C)	<D>(group C)	Dapp(group C)	DDC(group C)	Kapp(group C)	f(group C)	α(group C)	Adjusted R2(mono-exponential,group D)	Adjusted R2(bi-exponential,group D)	Adjusted R2(kurtosis,group D)	Adjusted R2(stretched-exponential,group D)	ADC(group D)	D*(group D)	<D>(group D)	Dapp(group D)	DDC(group D)	Kapp(group D)	f(group D)	α(group D)	Benign PZ or Cancerous tissue
1	0.960201	0.997681	0.986232	0.997949	0.00161896	0.0202659	0.00140172	0.00247028	0.0017109	1.05192	0.148801	0.748004	0.918284	0.995414	0.988145	0.997312	0.00124032	0.00567774	0.000889536	0.00220974	0.00164589	0.762392	0.411277	0.717556	0.832529	0.994997	0.985505	0.995231	0.000984155	0.00403209	0.000601101	0.00203331	0.00160504	0.621424	0.584348	0.692856	0.747605	0.994868	0.981201	0.993265	0.000798101	0.00348204	0.000450917	0.00190096	0.00157998	0.518958	0.671369	0.675212	Benign PZ
2	0.973327	0.997799	0.990743	0.998266	0.00181607	0.0477319	0.00170809	0.00262484	0.00196168	0.890811	0.102343	0.785811	0.934622	0.996324	0.993073	0.998105	0.00143039	0.00527328	0.00107321	0.00242871	0.0019168	0.656579	0.431769	0.763228	0.833356	0.995937	0.992114	0.996174	0.00112704	0.00371364	0.000678847	0.00229478	0.00188507	0.546368	0.653305	0.743099	0.704919	0.995651	0.989355	0.993779	0.000890534	0.00316712	0.000431082	0.00218049	0.00186553	0.458996	0.769336	0.728876	Benign PZ
3	0.978643	0.998291	0.99111	0.997613	0.0019009	0.0808811	0.00182143	0.0026621	0.00205585	0.818911	0.0891508	0.803538	0.939962	0.99615	0.993893	0.997832	0.00150031	0.00497462	0.00111743	0.00249859	0.00200746	0.622701	0.455028	0.779523	0.834502	0.995992	0.993429	0.996184	0.00118017	0.00359792	0.000696507	0.00238107	0.00197966	0.523714	0.682516	0.761635	0.703638	0.995849	0.99123	0.994223	0.000931374	0.00312367	0.000439421	0.00227385	0.00196443	0.439708	0.792767	0.750401	Benign PZ
4	0.969165	0.997292	0.988761	0.998023	0.00194122	0.0397918	0.00180903	0.00288931	0.00214946	0.863639	0.120863	0.771149	0.9296	0.995814	0.991091	0.998092	0.00151372	0.00627273	0.00120038	0.00265721	0.00210532	0.628831	0.409775	0.750949	0.832511	0.995437	0.989775	0.996736	0.00119532	0.0044321	0.000831945	0.00250191	0.00207791	0.512681	0.607143	0.735161	0.708916	0.995035	0.987132	0.995097	0.000947754	0.00373325	0.000577721	0.00238478	0.00206261	0.424785	0.726908	0.725027	Benign PZ
5	0.98733	0.99822	0.997198	0.998935	0.00198475	0.0159284	0.00186427	0.00258607	0.00212958	0.6853	0.103301	0.858896	0.948527	0.998557	0.998151	0.998253	0.00158971	0.00369602	0.000998388	0.00250251	0.00207749	0.567417	0.604876	0.830808	0.844024	0.998473	0.997859	0.996656	0.00124981	0.00305693	0.000576991	0.00242625	0.00205487	0.496416	0.788653	0.815169	0.704128	0.998374	0.996404	0.994957	0.000980457	0.00281794	0.000350177	0.00233846	0.00204528	0.422476	0.859906	0.807615	Benign PZ
6	0.976411	0.997152	0.994609	0.998436	0.00177401	0.0131061	0.00157221	0.00249401	0.00190177	0.875474	0.146668	0.810974	0.932082	0.997609	0.995735	0.997441	0.00138101	0.00404461	0.000857926	0.00233573	0.00183253	0.675415	0.547138	0.775455	0.837006	0.997529	0.99429	0.995261	0.0010924	0.00330115	0.000559145	0.00220559	0.00179764	0.563558	0.701901	0.752397	0.71208	0.997309	0.99132	0.992627	0.000865299	0.00295645	0.000371667	0.00209324	0.00177633	0.475503	0.785169	0.736287	Benign PZ
7	0.980514	0.997038	0.995748	0.998143	0.00197444	0.00851843	0.00166991	0.0027053	0.00215209	0.758067	0.20905	0.833175	0.944208	0.997962	0.996806	0.997911	0.00157235	0.00420496	0.00105133	0.00257073	0.00210074	0.58903	0.552641	0.806987	0.844131	0.997855	0.996202	0.996514	0.0012413	0.00343061	0.000687034	0.0024674	0.00207716	0.499363	0.726805	0.791677	0.685112	0.997499	0.99439	0.994406	0.000964405	0.00302416	0.000398102	0.00237111	0.00206479	0.423239	0.83255	0.782531	Benign PZ
8	0.984705	0.999709	0.999458	0.999232	0.00171481	0.00430451	0.00116857	0.00225621	0.0018121	0.799473	0.377555	0.863145	0.947105	0.999714	0.999252	0.997521	0.00136754	0.00314311	0.000717832	0.0021677	0.00173929	0.656714	0.63981	0.820774	0.86435	0.999573	0.998306	0.99536	0.0010943	0.00277213	0.000475918	0.00207846	0.001707	0.56531	0.75561	0.796531	0.749941	0.999381	0.996312	0.992986	0.000872813	0.00257315	0.000323767	0.00198798	0.00168924	0.484716	0.817737	0.781273	Benign PZ
9	0.985863	0.999957	0.999316	0.999192	0.00192365	0.00536536	0.00142506	0.00256174	0.00207414	0.738696	0.329989	0.859642	0.950181	0.999716	0.999017	0.99825	0.00154749	0.00380126	0.000990671	0.00245443	0.00201837	0.586693	0.578024	0.829817	0.856875	0.999377	0.998377	0.996783	0.00123074	0.00317609	0.000647788	0.00236877	0.00199577	0.505434	0.742627	0.814326	0.727245	0.999075	0.99681	0.995172	0.000972001	0.00287102	0.000410312	0.00228033	0.00198564	0.429926	0.830716	0.806415	Benign PZ
10	0.973329	0.999148	0.993801	0.999361	0.00191557	0.0128784	0.00163577	0.00281061	0.00210916	0.862317	0.186759	0.788769	0.951081	0.99859	0.993873	0.999232	0.00155488	0.00706581	0.00132645	0.00258249	0.00208095	0.607344	0.337146	0.775193	0.853969	0.997521	0.993268	0.998002	0.00123496	0.00489126	0.00101894	0.00245915	0.00205891	0.504757	0.5137	0.761799	0.72527	0.996596	0.991493	0.996502	0.000977571	0.00380083	0.000703347	0.00235622	0.00204704	0.422897	0.682665	0.753478	Benign PZ
11	0.992918	0.999386	0.999391	0.99906	0.00174043	0.00258583	0.00071186	0.00207643	0.00180831	0.579765	0.723043	0.916539	0.962102	0.999683	0.999683	0.997643	0.00142746	0.00243802	0.000497579	0.00207322	0.00174412	0.573314	0.80207	0.873652	0.881053	0.99972	0.999603	0.995814	0.00114905	0.00232791	0.000338946	0.00204056	0.00171895	0.532981	0.852234	0.851845	0.780797	0.999717	0.998775	0.99427	0.000925712	0.00227068	0.000261733	0.00197742	0.00170845	0.467447	0.874746	0.841404	Benign PZ
12	0.994726	0.999332	0.999295	0.998847	0.0015958	0.00209853	0.000328827	0.00184126	0.00163711	0.53365	0.84393	0.934983	0.961468	0.999661	0.999591	0.996669	0.00129931	0.00208966	0.000232955	0.00187103	0.00155531	0.619039	0.858308	0.876135	0.887457	0.999735	0.999517	0.994286	0.00105123	0.00209569	0.000245992	0.00184091	0.00152306	0.57869	0.854981	0.845903	0.790645	0.999763	0.998567	0.991973	0.000848153	0.00206545	0.0002045	0.00177946	0.00150646	0.51174	0.867925	0.828143	Benign PZ
13	0.98479	0.99919	0.998971	0.998341	0.00163358	0.00182725	0.00110294	0.00213691	0.00171177	0.827568	0.94273	0.867486	0.951762	0.999406	0.999034	0.9972	0.00132152	0.00301487	0.000706559	0.00205075	0.00164585	0.668483	0.623156	0.826833	0.872248	0.999327	0.998361	0.995	0.00106201	0.00261849	0.00045105	0.00197293	0.00161252	0.582194	0.753702	0.800518	0.772639	0.999242	0.996544	0.992797	0.000855027	0.00244605	0.000318602	0.00188693	0.00159433	0.500773	0.811063	0.784031	Benign PZ
14	0.983407	0.998985	0.997396	0.999409	0.00179086	0.0021675	0.00148928	0.00242239	0.00190649	0.817044	0.8828	0.836673	0.937942	0.998785	0.997872	0.99775	0.00140593	0.00364497	0.000829333	0.00230728	0.0018391	0.653906	0.588059	0.799838	0.849602	0.998671	0.996728	0.99572	0.00111905	0.00307377	0.000540108	0.00219748	0.00180771	0.552438	0.731912	0.778006	0.741141	0.998538	0.99425	0.993638	0.000894122	0.00282282	0.000375784	0.00209492	0.0017906	0.466748	0.800611	0.764422	Benign PZ
15	0.986896	0.999192	0.997938	0.999652	0.00172301	0.0022073	0.00147544	0.00226482	0.00180944	0.801461	0.924449	0.850157	0.949472	0.999114	0.998374	0.998101	0.00137067	0.00341649	0.000812396	0.00217053	0.00174078	0.656614	0.578732	0.811047	0.873357	0.99902	0.99756	0.996352	0.00110618	0.00290893	0.000552593	0.00207833	0.00171215	0.560617	0.718146	0.789596	0.77216	0.998865	0.995702	0.994426	0.000889742	0.00265625	0.000384798	0.00198873	0.00169613	0.47906	0.793976	0.775792	Benign PZ
16	0.986355	0.999081	0.994256	0.998714	0.00189514	0.00206847	0.00181764	0.00252052	0.0020172	0.755239	0.944811	0.832553	0.939649	0.997258	0.996468	0.997915	0.0014877	0.00393616	0.000968179	0.00241899	0.00196056	0.616734	0.555225	0.802114	0.854086	0.997436	0.995889	0.996449	0.001187	0.00319024	0.000612938	0.00231561	0.00193498	0.522157	0.73335	0.78457	0.73909	0.997441	0.994103	0.994845	0.000945828	0.00290615	0.000416081	0.0022198	0.00192222	0.441183	0.811379	0.774528	Benign PZ
17	0.991698	0.999545	0.999165	0.999512	0.00189193	0.0064212	0.00162855	0.00234961	0.00199376	0.629442	0.078519	0.890273	0.954069	0.999512	0.999488	0.998159	0.00152582	0.0029913	0.000765549	0.002313	0.00193478	0.567145	0.710629	0.855266	0.866936	0.999492	0.99921	0.996552	0.00121724	0.00269142	0.000468034	0.00225711	0.00191202	0.508222	0.823055	0.837955	0.763292	0.999467	0.998078	0.995337	0.000977122	0.00258156	0.00034376	0.00218093	0.00190369	0.436291	0.860942	0.830695	Benign PZ
18	0.972894	0.998955	0.997416	0.999383	0.00180522	0.00238945	0.0013779	0.00258459	0.00196038	0.879935	0.950505	0.812033	0.935832	0.999016	0.996726	0.998089	0.00141732	0.0042406	0.00090442	0.00240306	0.0018936	0.660487	0.537686	0.778776	0.860156	0.998771	0.994839	0.996549	0.00113841	0.00358749	0.000665252	0.00226578	0.00186427	0.543085	0.662647	0.759967	0.762005	0.998447	0.992238	0.995022	0.000917554	0.00323513	0.000500007	0.00215834	0.00184892	0.454454	0.741164	0.748616	Benign PZ
19	0.984037	0.99624	0.996229	0.995651	0.00160826	0.00252865	0.000161704	0.00205007	0.00167657	0.783302	0.911033	0.880416	0.963985	0.998145	0.997789	0.99647	0.00132894	0.00286975	0.000730991	0.00197548	0.00161367	0.641211	0.617276	0.84066	0.897936	0.998435	0.997767	0.995206	0.00108568	0.00253538	0.00050555	0.00191604	0.00158634	0.566842	0.739417	0.817412	0.810477	0.998511	0.996841	0.993792	0.000884315	0.00236163	0.0003669	0.00184701	0.00157235	0.493481	0.80341	0.803593	Benign PZ
20	0.962168	0.997478	0.990525	0.999045	0.00163689	0.00250458	0.00143119	0.00248265	0.00174161	1.03277	0.147401	0.75911	0.943264	0.997385	0.990764	0.998948	0.00130955	0.00599786	0.0010059	0.00221922	0.00170564	0.716571	0.371349	0.741261	0.865893	0.996634	0.9896	0.997483	0.00105544	0.00433343	0.000753122	0.00207474	0.00167648	0.587721	0.527571	0.722442	0.77529	0.996015	0.987085	0.995784	0.000856205	0.00356531	0.000560976	0.00196212	0.00165764	0.493685	0.644408	0.708215	Benign PZ
21	0.979343	0.998647	0.995151	0.999343	0.00144936	0.0122413	0.00126443	0.00199731	0.00147544	1.03557	0.127072	0.810919	0.958172	0.99852	0.995882	0.998825	0.0011787	0.00424821	0.00085129	0.00184037	0.00142516	0.756904	0.386929	0.781351	0.894184	0.998114	0.995314	0.99708	0.000965708	0.00306883	0.000590877	0.00174573	0.00139464	0.640222	0.577799	0.756746	0.803477	0.997731	0.993645	0.994623	0.000785045	0.00254651	0.000394514	0.00166192	0.00137233	0.553804	0.709179	0.735772	Benign PZ
22	0.987838	0.998989	0.999006	0.998496	0.0015564	0.0026168	0.000602735	0.00194751	0.00160927	0.768826	0.666783	0.889208	0.96204	0.999502	0.999291	0.99734	0.00127343	0.0026325	0.000620945	0.00189546	0.00153649	0.66654	0.658687	0.841577	0.892893	0.999505	0.99891	0.99533	0.00103676	0.00237143	0.000419112	0.00183776	0.00150515	0.59207	0.76256	0.814137	0.757182	0.999251	0.997959	0.991805	0.000819209	0.00215735	0.000225097	0.00177503	0.00148366	0.528104	0.844335	0.792507	Benign PZ
23	0.977886	0.99888	0.998036	0.998743	0.00156064	0.00505075	0.00109356	0.00215792	0.00163045	0.963479	0.313809	0.828083	0.946983	0.999273	0.997516	0.997565	0.00124238	0.00357484	0.000750652	0.00201066	0.0015573	0.733205	0.524173	0.786713	0.870497	0.998996	0.996118	0.995322	0.00100049	0.00296208	0.000516347	0.00190099	0.0015207	0.61823	0.665369	0.759364	0.796064	0.998868	0.993314	0.993462	0.000818834	0.00271057	0.000395947	0.0017994	0.00149986	0.52341	0.732021	0.741402	Benign PZ
24	0.966584	0.99792	0.992448	0.999359	0.00165256	0.0146976	0.00142585	0.00245739	0.00175806	1.00433	0.157889	0.772698	0.936407	0.997639	0.992663	0.998617	0.00130119	0.00514138	0.000931844	0.00222415	0.00170454	0.720929	0.42605	0.746218	0.857295	0.997125	0.990915	0.996837	0.00104426	0.00388616	0.000669505	0.00207664	0.00167181	0.591649	0.584247	0.725021	0.767672	0.99673	0.987865	0.994971	0.000846201	0.00333099	0.000494864	0.00196086	0.00165137	0.496349	0.684225	0.709649	Benign PZ
25	0.97584	0.997711	0.995351	0.999005	0.00200016	0.0190573	0.00185172	0.00284071	0.00221004	0.790851	0.129608	0.81237	0.927873	0.997867	0.995998	0.997883	0.00154485	0.00440489	0.000981124	0.00267437	0.00214429	0.611393	0.576241	0.781336	0.821297	0.997705	0.99446	0.996076	0.00120957	0.00366782	0.00065143	0.0025364	0.00211537	0.505398	0.723808	0.764082	0.708335	0.997578	0.991486	0.994524	0.000961762	0.00335659	0.00046604	0.00242148	0.00210202	0.417176	0.793998	0.755034	Benign PZ
26	0.866165	0.94663	0.944912	0.936109	0.00187973	0.00457522	0.000422927	0.00323006	0.00222291	0.967097	0.897604	0.754329	0.857387	0.969382	0.957166	0.959115	0.00137072	0.00499648	0.000665207	0.00280945	0.00207299	0.687861	0.629003	0.699523	0.826491	0.975948	0.954763	0.966343	0.00111501	0.00490357	0.000632115	0.00254324	0.00203753	0.529816	0.641952	0.683137	0.746026	0.978976	0.953159	0.969584	0.0009068	0.00470117	0.000565922	0.00240092	0.00201786	0.429948	0.669611	0.672587	Benign PZ
27	0.867946	0.907191	0.904692	0.890662	0.00153689	0.00398065	0.000433002	0.0024614	0.00166759	1.14617	0.892787	0.801938	0.862784	0.948441	0.940672	0.933437	0.00113318	0.00417927	0.000556171	0.00215505	0.00151312	0.836256	0.564389	0.73139	0.857044	0.96061	0.944701	0.947101	0.000941253	0.00413077	0.000541217	0.0019179	0.00147306	0.650894	0.572014	0.708204	0.807925	0.966691	0.946868	0.95384	0.00078301	0.00392469	0.000487111	0.0017857	0.0014502	0.540598	0.602774	0.692539	Benign PZ
28	0.975757	0.998033	0.989836	0.997884	0.00184299	0.0572225	0.00173743	0.00263995	0.00198888	0.87074	0.936683	0.787631	0.945726	0.996274	0.992541	0.998297	0.00146722	0.00588032	0.00117307	0.00244305	0.00194804	0.638359	0.382526	0.767639	0.833071	0.995572	0.992198	0.996394	0.00114925	0.0038313	0.000738959	0.00232299	0.00191806	0.537761	0.633631	0.748465	0.718227	0.995381	0.989699	0.994494	0.000914157	0.00322592	0.000476785	0.00221042	0.00190133	0.449861	0.75973	0.73619	Benign PZ
29	0.969717	0.996673	0.989543	0.996901	0.00153947	0.0897689	0.0014509	0.00222062	0.00159505	1.0398	0.914143	0.781038	0.939725	0.995919	0.992382	0.997406	0.00121879	0.00444229	0.000835242	0.00202624	0.00154257	0.758386	0.436206	0.752432	0.877178	0.996239	0.99111	0.996082	0.000991946	0.00344248	0.000602784	0.00189246	0.00151047	0.624147	0.587527	0.729644	0.787726	0.996122	0.988812	0.994124	0.000806151	0.00296081	0.000440339	0.00178979	0.00148853	0.530655	0.687831	0.711404	Benign PZ
30	0.983724	0.99881	0.992956	0.998616	0.00226489	0.0574228	0.00218845	0.00312793	0.00251815	0.685528	0.918918	0.817194	0.938341	0.997068	0.995115	0.998607	0.00178441	0.00780403	0.00168536	0.00298281	0.00248321	0.531129	0.312156	0.801098	0.809526	0.996466	0.994816	0.997458	0.00137651	0.0042368	0.000980713	0.00287413	0.00246568	0.447136	0.675439	0.791066	0.645362	0.99614	0.993184	0.996189	0.00106501	0.00353693	0.000541664	0.00277556	0.00245907	0.370104	0.829877	0.786791	Benign PZ
31	0.988662	0.999087	0.998049	0.999569	0.00205888	0.0153812	0.00193795	0.00265252	0.00221368	0.644624	0.103652	0.866673	0.944295	0.998864	0.998731	0.998574	0.00164824	0.00360795	0.00100473	0.00258495	0.00216825	0.544148	0.642285	0.841751	0.826471	0.998744	0.998463	0.996748	0.00127897	0.00298918	0.000497384	0.00251769	0.00214641	0.483454	0.834059	0.826866	0.689402	0.998735	0.996961	0.995205	0.00100271	0.00282903	0.000311911	0.00242887	0.00213867	0.409069	0.881882	0.820884	Benign PZ
32	0.985608	0.999282	0.999257	0.999225	0.00191851	0.00404286	0.00128681	0.00244965	0.00205076	0.66304	0.442333	0.882528	0.949489	0.999554	0.999429	0.997904	0.00153838	0.00311397	0.000758012	0.00239263	0.0019866	0.576221	0.713483	0.846214	0.858039	0.999511	0.998962	0.996266	0.00122168	0.00282859	0.000490101	0.00232273	0.00196293	0.507015	0.81296	0.829023	0.738138	0.999422	0.997532	0.994749	0.000969803	0.00268435	0.00033723	0.00223948	0.00195346	0.433071	0.859566	0.821186	Benign PZ
33	0.986105	0.999339	0.997828	0.999306	0.00170354	0.00783723	0.00143961	0.00225274	0.00178789	0.821653	0.178567	0.848473	0.951023	0.99907	0.998287	0.998119	0.00136818	0.00355596	0.000865551	0.00215051	0.00172802	0.654986	0.540779	0.813667	0.886736	0.999004	0.997439	0.996629	0.00111368	0.00295886	0.000595525	0.00205781	0.00170053	0.557023	0.695015	0.793023	0.812241	0.998948	0.995797	0.995489	0.000914123	0.00273456	0.000461671	0.00197136	0.00168781	0.473133	0.761144	0.781905	Benign PZ
34	0.976795	0.997351	0.993469	0.99811	0.00171856	0.010418	0.00144781	0.00243083	0.00182566	0.914559	0.179045	0.803069	0.940656	0.997586	0.994832	0.997779	0.00135627	0.00460778	0.000955648	0.0022562	0.00176778	0.684795	0.456543	0.773016	0.874197	0.997513	0.993516	0.996553	0.00110045	0.0036211	0.000693969	0.00212584	0.00173968	0.5642	0.612876	0.754041	0.79106	0.997341	0.99126	0.995201	0.00089605	0.0031768	0.00052117	0.00202241	0.00172379	0.474175	0.707282	0.741564	Benign PZ
35	0.973115	0.997806	0.995214	0.997136	0.00180591	0.00727583	0.00137555	0.0026098	0.00196211	0.893325	0.274782	0.807051	0.947004	0.998334	0.995197	0.997635	0.00145541	0.00508757	0.00108514	0.00240721	0.00191786	0.64121	0.434499	0.784597	0.874245	0.997959	0.994146	0.996658	0.00117605	0.0039925	0.000818866	0.00228201	0.00189322	0.529937	0.588258	0.768723	0.786782	0.997627	0.992226	0.995655	0.000954923	0.00345629	0.000622304	0.00218103	0.00188109	0.443451	0.693076	0.759669	Benign PZ
36	0.983202	0.999353	0.997932	0.999673	0.00182401	0.00868467	0.00155762	0.00246531	0.00195075	0.800031	0.183186	0.839831	0.935788	0.99903	0.998193	0.997768	0.00142353	0.00360366	0.000809353	0.00235306	0.00187778	0.647904	0.6114	0.800911	0.852649	0.998955	0.996811	0.995842	0.0011351	0.00312042	0.000547845	0.00223769	0.00184673	0.544083	0.735534	0.779791	0.75486	0.99885	0.994324	0.994172	0.000913184	0.00290501	0.000406702	0.00213471	0.00183158	0.4572	0.793761	0.767992	Benign PZ
37	0.918969	0.984431	0.983773	0.971066	0.00207018	0.00421501	0.000252335	0.00341472	0.00252255	0.857659	0.795291	0.815313	0.870497	0.990615	0.984124	0.976806	0.00149988	0.00462409	0.000641123	0.0030774	0.0023558	0.62786	0.70777	0.753133	0.815277	0.992407	0.979026	0.979217	0.00120452	0.00457464	0.000616862	0.00283599	0.00232019	0.482687	0.716007	0.737029	0.72824	0.993147	0.975338	0.980274	0.00097373	0.00443443	0.000550028	0.00270688	0.00230543	0.386589	0.739069	0.729551	Benign PZ
38	0.902568	0.998939	0.971677	0.998938	0.00210528	0.01493	0.00153312	0.00396618	0.00265501	0.880679	0.331779	0.655898	0.874681	0.997556	0.966225	0.998892	0.00157029	0.0112248	0.00127103	0.00342073	0.00261599	0.595654	0.417289	0.644144	0.784165	0.996026	0.959927	0.99807	0.00123677	0.00947641	0.00111299	0.00313831	0.00258926	0.453126	0.47886	0.634128	0.653297	0.994269	0.9556	0.996715	0.000976768	0.00844993	0.000998142	0.00300033	0.00257019	0.359602	0.526152	0.625882	Benign PZ
39	0.979261	0.999293	0.993731	0.999617	0.00177518	0.0180127	0.00159064	0.00250318	0.00189358	0.884975	0.130152	0.800654	0.94242	0.997901	0.994986	0.998793	0.00140685	0.00519998	0.00107376	0.00232847	0.00184369	0.66088	0.409689	0.775263	0.844736	0.997179	0.994069	0.996614	0.00111097	0.00353083	0.000661013	0.00220892	0.00181107	0.556393	0.652691	0.753693	0.738178	0.996952	0.991432	0.994534	0.000888518	0.00304868	0.000438935	0.00209957	0.00179287	0.467925	0.761432	0.739835	Benign PZ
40	0.976162	0.997954	0.989461	0.998219	0.00174922	0.0406748	0.00161846	0.00250726	0.00186016	0.918317	0.104644	0.782865	0.926239	0.995811	0.992755	0.997654	0.00136246	0.00520077	0.00101575	0.00232681	0.00181181	0.688399	0.423557	0.757503	0.847673	0.995772	0.991415	0.996088	0.00109068	0.00367318	0.00066276	0.00218314	0.00178071	0.565651	0.632367	0.737287	0.743689	0.995676	0.988665	0.994091	0.000874256	0.00315762	0.000454438	0.00206995	0.001761	0.475038	0.739192	0.722517	Benign PZ
41	0.976784	0.998025	0.99437	0.99915	0.00180025	0.0198045	0.00164613	0.00254521	0.0019349	0.872131	0.121052	0.804885	0.937381	0.99768	0.995467	0.998304	0.00142144	0.0045487	0.000992203	0.0023758	0.00188253	0.655624	0.483092	0.777774	0.861367	0.997572	0.994232	0.996894	0.00114362	0.00359155	0.000696941	0.00224765	0.00185538	0.542236	0.648618	0.759874	0.748481	0.997261	0.992093	0.995115	0.000914228	0.00313526	0.000485127	0.002145	0.00183971	0.457217	0.751714	0.747919	Benign PZ
42	0.977114	0.997454	0.993689	0.998691	0.00156418	0.0190618	0.00141541	0.00219418	0.001623	0.988046	0.110392	0.801956	0.947794	0.997688	0.994818	0.998239	0.00125174	0.0043943	0.000883612	0.00202328	0.00156781	0.730452	0.424154	0.771852	0.880112	0.997496	0.993867	0.996604	0.00101637	0.00331329	0.000619286	0.00190857	0.00153629	0.610297	0.598567	0.748693	0.788147	0.997215	0.991816	0.994551	0.000824563	0.00283142	0.000437123	0.00181264	0.00151585	0.520944	0.709033	0.731129	Benign PZ
43	0.967849	0.9977	0.990202	0.998296	0.00169236	0.020403	0.00150222	0.00250306	0.00180527	0.978294	0.136791	0.772209	0.906613	0.996062	0.992011	0.996504	0.00126954	0.00444546	0.000770715	0.00229283	0.0017182	0.744742	0.524623	0.730623	0.776703	0.995677	0.988797	0.992091	0.000974618	0.00338683	0.00042696	0.00211935	0.00166227	0.618131	0.703314	0.697029	0.619698	0.995421	0.98224	0.986495	0.000757102	0.00300835	0.00025654	0.00197229	0.00162049	0.522408	0.781059	0.668908	Benign PZ
44	0.940126	0.993746	0.981235	0.995382	0.00167305	0.0412007	0.00151365	0.00269262	0.00181415	1.05465	0.134806	0.722282	0.899088	0.992868	0.983588	0.996192	0.00126385	0.0056552	0.000850533	0.00237084	0.00174924	0.751851	0.460123	0.694144	0.791049	0.992708	0.980128	0.993776	0.000987829	0.00425837	0.000574296	0.0021649	0.00170448	0.60895	0.610884	0.669294	0.653607	0.992146	0.974014	0.989946	0.000776245	0.00358795	0.000380004	0.00201272	0.00166848	0.510304	0.711873	0.646549	Benign PZ
45	0.974486	0.996319	0.990075	0.996565	0.00170134	0.010964	0.0014035	0.00245802	0.00180291	0.953489	0.188371	0.785655	0.896	0.995574	0.992462	0.994284	0.00125657	0.00410284	0.000699197	0.00228239	0.0017019	0.75301	0.564501	0.736227	0.786261	0.995801	0.98881	0.99076	0.000974712	0.00335068	0.000425162	0.00210175	0.0016477	0.619211	0.703286	0.703407	0.617025	0.995412	0.982968	0.984868	0.000753721	0.00296672	0.000248723	0.00196035	0.00160495	0.526221	0.783772	0.674305	Benign PZ
46	0.943307	0.993766	0.989432	0.996546	0.00158503	0.00754329	0.00110696	0.00252868	0.00169543	1.10373	0.300406	0.739025	0.906982	0.996154	0.987768	0.99628	0.00120399	0.00485965	0.000736886	0.0022197	0.00161751	0.786559	0.492689	0.703598	0.813542	0.995883	0.983641	0.993913	0.000951109	0.00399345	0.000535932	0.00202342	0.00157281	0.637755	0.604684	0.677371	0.69953	0.995287	0.977777	0.990617	0.000757232	0.0034662	0.000383879	0.00187912	0.00153861	0.536036	0.688734	0.654465	Benign PZ
47	0.936715	0.992094	0.977395	0.993637	0.00161499	0.0178194	0.00133245	0.0026567	0.00173306	1.10516	0.188118	0.707867	0.882046	0.992339	0.980048	0.994653	0.00119606	0.00595817	0.000792863	0.00231123	0.00165551	0.792952	0.450647	0.675153	0.796836	0.992529	0.974293	0.99291	0.000942974	0.0045564	0.000558528	0.00207465	0.00160851	0.635074	0.580428	0.650272	0.720047	0.992676	0.967641	0.991223	0.000765223	0.00401537	0.000437427	0.0019172	0.00157905	0.526582	0.648044	0.632206	Benign PZ
48	0.966802	0.998192	0.987332	0.997899	0.00185121	0.0374787	0.00170266	0.00276113	0.00202447	0.905175	0.123133	0.765152	0.940428	0.995786	0.990034	0.998425	0.00147248	0.00791105	0.00128139	0.00251683	0.00199136	0.643241	0.31375	0.749699	0.825255	0.994644	0.989542	0.996582	0.00115044	0.00437904	0.000817648	0.00237825	0.00196084	0.534769	0.583497	0.731317	0.709299	0.994267	0.986838	0.994758	0.000915393	0.00355112	0.000539541	0.00225908	0.00194377	0.444784	0.724581	0.719466	Benign PZ
49	0.980028	0.998881	0.990228	0.99799	0.00231438	0.0640223	0.0022272	0.00329288	0.0026148	0.70045	0.108074	0.798419	0.938481	0.996992	0.993041	0.998438	0.00182354	0.0429295	0.00210982	0.00311334	0.00258542	0.52654	0.127089	0.785514	0.819061	0.995681	0.992743	0.997679	0.00141755	0.00563329	0.00134231	0.00298965	0.00257003	0.434225	0.512083	0.777175	0.667929	0.99525	0.991262	0.99682	0.00110523	0.00422102	0.000857528	0.00289083	0.00256433	0.35586	0.728125	0.773683	Benign PZ
50	0.982104	0.998642	0.995178	0.999012	0.00216665	0.0319533	0.00207703	0.00297566	0.00239669	0.70102	0.101172	0.828095	0.929526	0.99758	0.996565	0.998264	0.00168445	0.00461876	0.00117444	0.00284784	0.00234545	0.558883	0.55833	0.803788	0.805276	0.997377	0.995757	0.996579	0.00129933	0.00361118	0.000666533	0.00273253	0.00232216	0.470301	0.771643	0.790025	0.677352	0.997361	0.993562	0.995344	0.00102411	0.00333326	0.000448805	0.00262761	0.00231405	0.387563	0.838996	0.784605	Benign PZ
51	0.978149	0.998709	0.995898	0.999582	0.00170757	0.0108757	0.00146824	0.00239488	0.00181256	0.906693	0.164144	0.810928	0.933976	0.99838	0.996343	0.997952	0.00133106	0.00403157	0.000837983	0.0022373	0.00174106	0.698414	0.525322	0.773672	0.845478	0.998134	0.994644	0.995561	0.00105712	0.00324157	0.000546043	0.00210745	0.00170411	0.582948	0.685514	0.748722	0.715865	0.997742	0.991547	0.992333	0.000835038	0.00285795	0.000348744	0.00199681	0.00167926	0.495545	0.778785	0.729511	Benign PZ
52	0.984518	0.999096	0.998398	0.998673	0.00170456	0.00551221	0.00130526	0.00226597	0.00179866	0.825611	0.271659	0.853817	0.931795	0.999152	0.998675	0.996323	0.00132217	0.00312392	0.000626602	0.00217778	0.00171036	0.693001	0.663504	0.803919	0.837148	0.999108	0.997293	0.993489	0.00104523	0.00278263	0.000404754	0.00206854	0.00167063	0.589313	0.764704	0.77527	0.732219	0.999052	0.994221	0.990868	0.000836386	0.00263264	0.000298585	0.00196059	0.00164831	0.498855	0.808244	0.757022	Benign PZ
53	0.966192	0.997068	0.98945	0.998116	0.00195013	0.0364029	0.00181887	0.00292259	0.00217178	0.863619	0.124054	0.771153	0.92596	0.99588	0.991426	0.9981	0.00152357	0.00619894	0.00120302	0.00268668	0.00213042	0.625413	0.418047	0.752037	0.814719	0.995299	0.990029	0.996323	0.00118856	0.0042666	0.000779294	0.00253101	0.00209981	0.512415	0.639338	0.734576	0.679112	0.994888	0.986929	0.994256	0.000934489	0.00360394	0.00050595	0.00240943	0.00208259	0.42434	0.75969	0.723334	Benign PZ
54	0.987265	0.998709	0.997791	0.999389	0.00182612	0.00944493	0.00162237	0.00238079	0.00193461	0.742587	0.146012	0.856811	0.946119	0.998879	0.998474	0.99791	0.00144893	0.0033121	0.000796974	0.00230113	0.00187015	0.621917	0.640154	0.820173	0.832203	0.998752	0.997943	0.995152	0.00113023	0.00278758	0.000419937	0.00222099	0.0018368	0.54637	0.802065	0.79602	0.722165	0.998793	0.995541	0.992956	0.000899785	0.00265149	0.00029749	0.00212005	0.00182091	0.461885	0.84346	0.782949	Benign PZ
55	0.982667	0.99764	0.995108	0.997851	0.00208629	0.129447	0.00207335	0.00282323	0.00228552	0.704576	0.0716813	0.838556	0.935521	0.997348	0.996741	0.997661	0.00165165	0.00410532	0.00107361	0.00271084	0.00224164	0.561237	0.597107	0.815812	0.80457	0.997277	0.996357	0.995782	0.00126961	0.00328667	0.000561089	0.00261568	0.00221703	0.48373	0.803367	0.800234	0.6358	0.997221	0.994294	0.993617	0.000979037	0.00301994	0.00030809	0.00251412	0.00220636	0.406124	0.87365	0.792612	Benign PZ
56	0.988885	0.999222	0.99829	0.999563	0.00212723	0.0106428	0.00193114	0.0027553	0.00230228	0.634187	0.145362	0.866873	0.941561	0.999004	0.998829	0.998564	0.00169178	0.00375622	0.00104808	0.00268448	0.0022553	0.535545	0.641703	0.842136	0.803508	0.99875	0.998524	0.996518	0.00129365	0.00306502	0.00047228	0.00261539	0.00223343	0.476345	0.84748	0.827814	0.641139	0.998695	0.996806	0.994627	0.000999939	0.00289323	0.000263672	0.00252163	0.00222577	0.401676	0.895837	0.82216	Benign PZ
57	0.959303	0.995964	0.976796	0.994689	0.00215768	0.0288483	0.00190174	0.0034204	0.00250497	0.825655	0.177992	0.730195	0.913856	0.995014	0.982426	0.99664	0.00166877	0.0221027	0.00175317	0.00311104	0.00248646	0.580183	0.211476	0.72216	0.764812	0.992161	0.981574	0.995278	0.00126953	0.0187406	0.00168173	0.00292646	0.00245772	0.466621	0.233804	0.708297	0.593325	0.989599	0.978342	0.993315	0.000979396	0.00506219	0.000817827	0.00279661	0.00244144	0.379181	0.657861	0.699353	Benign PZ
58	0.950365	0.997687	0.970791	0.99579	0.00185602	0.0647854	0.00166854	0.00299592	0.00206275	0.960385	0.145665	0.703265	0.915837	0.993473	0.978096	0.997439	0.00143669	0.0341938	0.00149176	0.00265614	0.00204599	0.667458	0.181477	0.695499	0.812602	0.990691	0.977092	0.996299	0.00112878	0.00680033	0.000994946	0.00245892	0.00201575	0.535945	0.447644	0.679644	0.662132	0.988987	0.973741	0.99377	0.000882364	0.00456038	0.000636666	0.0023211	0.00199147	0.444788	0.642535	0.664906	Benign PZ
59	0.964772	0.997861	0.984359	0.997037	0.00189997	0.0423792	0.00174463	0.00286973	0.00209662	0.894583	0.128028	0.755345	0.926658	0.994405	0.988169	0.997668	0.00147447	0.00789941	0.00126703	0.00261681	0.00205377	0.646284	0.337676	0.736117	0.81189	0.993606	0.987075	0.995899	0.00114978	0.00446981	0.000784796	0.00245526	0.0020214	0.529385	0.605629	0.71771	0.673566	0.993133	0.983758	0.993553	0.000903232	0.00364329	0.000497646	0.00232783	0.00200093	0.439459	0.741819	0.704355	Benign PZ
60	0.945007	0.996586	0.983053	0.998859	0.00139765	0.0189978	0.00116793	0.0022287	0.00140883	1.25141	0.154252	0.714166	0.909351	0.99565	0.984189	0.998136	0.00106548	0.00573134	0.000733585	0.00192471	0.00134844	0.885562	0.38519	0.685533	0.835312	0.994968	0.980167	0.995848	0.000851738	0.00414786	0.000520717	0.00173416	0.00130517	0.7182	0.523933	0.658706	0.743653	0.994302	0.975005	0.992875	0.000688284	0.00342524	0.000379559	0.00160066	0.00127195	0.609083	0.619907	0.634802	Benign PZ
61	0.98639	0.999257	0.99791	0.999728	0.00195239	0.010015	0.0017296	0.00258428	0.00209839	0.721626	0.157609	0.850801	0.949907	0.99902	0.998356	0.998768	0.00157027	0.00396674	0.00106173	0.00248197	0.00205013	0.577173	0.549633	0.824818	0.863597	0.998832	0.997861	0.997498	0.00125573	0.00323474	0.000693576	0.00239669	0.00202981	0.495996	0.733125	0.810835	0.756727	0.998693	0.996453	0.996381	0.00100553	0.00294955	0.000479406	0.00230991	0.00202157	0.419334	0.81544	0.804345	Benign PZ
62	0.990968	0.99942	0.998337	0.999738	0.00168656	0.00833815	0.00148392	0.00213855	0.00175042	0.752724	0.139763	0.867674	0.963162	0.999261	0.998873	0.998796	0.00139075	0.00332006	0.000914441	0.00206597	0.00170307	0.613956	0.529375	0.837908	0.900935	0.999188	0.998623	0.997499	0.00114155	0.00270471	0.000600486	0.00200553	0.00168057	0.54026	0.717548	0.81932	0.828496	0.999159	0.997635	0.996441	0.00093927	0.0024988	0.000447383	0.00193626	0.00167024	0.466755	0.790397	0.809391	Benign PZ
63	0.980009	0.998882	0.991438	0.999062	0.00181201	0.026373	0.00165125	0.00255672	0.00193359	0.872967	0.115775	0.793479	0.935601	0.996941	0.993883	0.998358	0.00141632	0.00535848	0.00108463	0.00238487	0.0018827	0.660575	0.413093	0.767697	0.834579	0.996372	0.992934	0.996243	0.00111553	0.00360749	0.000658383	0.00225637	0.00184991	0.552557	0.658464	0.746561	0.730527	0.996276	0.990104	0.994308	0.00089324	0.00314076	0.000446572	0.00214211	0.00183193	0.462125	0.759903	0.733245	Benign PZ
64	0.986003	0.999318	0.99733	0.999648	0.00201932	0.0118433	0.00180824	0.00270694	0.00218759	0.7195	0.149841	0.843013	0.941843	0.998746	0.997945	0.998523	0.00159551	0.00415585	0.00107249	0.00259726	0.00213484	0.578167	0.559802	0.815874	0.852698	0.998596	0.997208	0.997253	0.00126932	0.00340925	0.000704715	0.00249629	0.00211379	0.489204	0.733871	0.802233	0.735532	0.99843	0.995532	0.996045	0.00100913	0.00310253	0.000482616	0.00240283	0.00210513	0.410526	0.815885	0.79584	Benign PZ
65	0.977934	0.998961	0.997291	0.998332	0.00205927	0.00756274	0.00163115	0.00290802	0.0022899	0.763963	0.276826	0.828513	0.94243	0.998959	0.997076	0.998006	0.00163422	0.00483192	0.00116928	0.0027398	0.00223716	0.576396	0.515457	0.803742	0.836156	0.998474	0.996067	0.996705	0.00128293	0.00387342	0.000804414	0.00262156	0.00221486	0.481442	0.690196	0.790518	0.711364	0.998112	0.993965	0.995495	0.00101435	0.00343381	0.000549313	0.00251847	0.00220587	0.399372	0.78983	0.784468	Benign PZ
66	0.989195	0.998899	0.992474	0.997886	0.0024431	0.0300689	0.00228615	0.00322176	0.00268131	0.600758	0.109868	0.835337	0.923408	0.997326	0.995407	0.997953	0.00187471	0.0223828	0.002165	0.00313254	0.00264598	0.502485	0.136011	0.818875	0.752488	0.995704	0.995383	0.996421	0.00140068	0.00368171	0.000659643	0.00303912	0.00262874	0.433086	0.827441	0.809186	0.550307	0.995763	0.993547	0.994736	0.00106095	0.00334859	0.000289913	0.00293791	0.00262325	0.357039	0.906302	0.80573	Benign PZ
67	0.981739	0.995889	0.993709	0.996104	0.00197806	0.0211653	0.00186798	0.00265368	0.00214137	0.729464	0.101429	0.843076	0.94089	0.996636	0.996092	0.996813	0.00158671	0.00402523	0.0010702	0.00254475	0.00209979	0.575847	0.558883	0.820417	0.8366	0.996834	0.995988	0.995445	0.00124463	0.00316689	0.000596691	0.00245653	0.00207589	0.497501	0.77645	0.80446	0.692296	0.996883	0.994406	0.993686	0.000972645	0.00288688	0.000350496	0.00236266	0.00206497	0.421368	0.855751	0.796164	Benign PZ
68	0.973785	0.997999	0.990471	0.998582	0.00202154	0.0217242	0.00182089	0.00297076	0.00224805	0.823293	0.14756	0.780687	0.926864	0.996643	0.992517	0.998362	0.00158589	0.00745805	0.0013888	0.00275737	0.00221453	0.60128	0.345875	0.764758	0.83469	0.995916	0.99125	0.997078	0.00125147	0.00461076	0.000930225	0.00260808	0.00218922	0.490597	0.594138	0.750422	0.681309	0.995231	0.98908	0.995258	0.000976617	0.00370329	0.000582773	0.00249867	0.00217572	0.408673	0.751938	0.741606	Benign PZ
69	0.75015	0.982893	0.960432	0.963917	0.00206966	0.00943191	0.000906688	0.00463411	0.00293077	0.870776	0.568618	0.622534	0.737521	0.989286	0.933616	0.974623	0.00143532	0.00880111	0.000781209	0.00382652	0.00277109	0.589485	0.604306	0.585439	0.61052	0.98954	0.913272	0.975607	0.00108742	0.00799904	0.000625843	0.00344159	0.00270213	0.442122	0.653211	0.565678	0.455211	0.988408	0.900981	0.974305	0.000844293	0.00734216	0.000495205	0.00329858	0.00265375	0.343508	0.697072	0.549875	Benign PZ
70	0.91389	0.982959	0.973278	0.980438	0.00159212	0.00857478	0.00105784	0.00273531	0.00173534	1.13921	0.322561	0.707312	0.872454	0.990036	0.973588	0.987124	0.00116746	0.00580321	0.000711358	0.00232205	0.00162844	0.809578	0.48184	0.665747	0.810481	0.99145	0.966853	0.987907	0.000934422	0.00499441	0.000572244	0.00206095	0.00158613	0.640064	0.555325	0.644326	0.735511	0.991678	0.960946	0.987361	0.000760454	0.00446275	0.000469114	0.00190074	0.00155731	0.53067	0.612637	0.627325	Benign PZ
71	0.986722	0.998652	0.996338	0.999013	0.00179268	0.0230026	0.00168791	0.00236061	0.00189189	0.776602	0.0877235	0.84494	0.953978	0.998276	0.997554	0.998543	0.00146456	0.00398329	0.0010515	0.00225694	0.00185258	0.606046	0.47914	0.82175	0.865336	0.998092	0.997337	0.996707	0.00116519	0.00290651	0.000575947	0.00218394	0.00182572	0.532324	0.744986	0.801773	0.765289	0.998122	0.995997	0.995281	0.000938532	0.00267179	0.000397239	0.0020997	0.00181415	0.454571	0.817884	0.791806	Benign PZ
72	0.989514	0.997633	0.997253	0.99705	0.00169236	0.00452083	0.00126227	0.00214801	0.0017667	0.747699	0.304147	0.879572	0.961144	0.998665	0.998341	0.997134	0.00138928	0.00311702	0.000833401	0.00207861	0.00170875	0.618379	0.586935	0.843716	0.89042	0.998752	0.998201	0.995769	0.00112838	0.00263702	0.000533483	0.00201815	0.00168308	0.547095	0.748759	0.822764	0.804734	0.998778	0.997205	0.994598	0.000920133	0.0024646	0.000393145	0.00194619	0.00167166	0.472957	0.809897	0.811952	Benign PZ
73	0.971874	0.998788	0.99289	0.999723	0.0015956	0.0129529	0.00135445	0.00232851	0.0016711	1.02095	0.160747	0.77898	0.954167	0.998352	0.993376	0.999421	0.00130887	0.0062338	0.0010696	0.00210641	0.00164932	0.701822	0.317145	0.766427	0.88866	0.997447	0.992867	0.998154	0.00106903	0.00420371	0.000809897	0.00199079	0.00162435	0.583142	0.490965	0.748686	0.809845	0.996901	0.991318	0.996831	0.00087721	0.00335498	0.000605147	0.00189665	0.00160954	0.49421	0.627405	0.73626	Benign PZ
74	0.991367	0.999442	0.999365	0.999041	0.00168298	0.00342725	0.00110274	0.00207381	0.00174884	0.684294	0.43474	0.896825	0.956419	0.99968	0.999586	0.99727	0.00135451	0.0026508	0.000590143	0.00204373	0.00167163	0.633914	0.718592	0.84797	0.890223	0.999698	0.999101	0.995635	0.0011036	0.00249529	0.000447454	0.00198037	0.00164373	0.558253	0.780796	0.824804	0.829871	0.999706	0.997635	0.994598	0.000913311	0.00242521	0.000382892	0.00190287	0.00163169	0.477276	0.807116	0.813307	Benign PZ
75	0.996139	0.998959	0.998952	0.998357	0.00180737	0.00279138	0.00110151	0.002079	0.00186919	0.470763	0.581108	0.941152	0.959715	0.999428	0.999406	0.997147	0.00148097	0.00228884	0.000310865	0.0021069	0.0018049	0.53132	0.879996	0.897843	0.900282	0.99955	0.999442	0.996128	0.00121522	0.00231061	0.000360721	0.00208114	0.00178581	0.497915	0.869024	0.881153	0.827803	0.999607	0.998984	0.99555	0.000999954	0.00229215	0.000332181	0.00202866	0.00178	0.43839	0.876759	0.875302	Benign PZ
76	0.991328	0.999653	0.998118	0.999816	0.00177123	0.0122307	0.00162008	0.00224795	0.00184921	0.722682	0.106904	0.866307	0.966928	0.999227	0.998677	0.99917	0.00147445	0.00383328	0.00109368	0.00216716	0.00181058	0.576902	0.453088	0.842857	0.897966	0.999016	0.998596	0.997975	0.00120214	0.00285087	0.000680462	0.00211401	0.00179072	0.514398	0.710227	0.826972	0.795333	0.998871	0.99786	0.99667	0.000967725	0.00253317	0.000430085	0.00205001	0.00178134	0.449775	0.820814	0.818243	Benign PZ
77	0.988927	0.998985	0.99794	0.999309	0.00171833	0.0127188	0.00158464	0.00219694	0.00179464	0.751792	0.101062	0.865533	0.962905	0.999043	0.99862	0.998634	0.001417	0.0033697	0.000926621	0.00211759	0.00174755	0.607112	0.5384	0.8366	0.900395	0.999026	0.998377	0.997453	0.00116222	0.00278297	0.000624088	0.00205403	0.00172574	0.532043	0.714988	0.819038	0.804813	0.99892	0.997521	0.996154	0.000941657	0.00252447	0.0004293	0.00198656	0.00171509	0.46295	0.804241	0.809035	Benign PZ
78	0.989477	0.998606	0.99826	0.998891	0.00184175	0.0055981	0.00150697	0.00232541	0.00194236	0.676804	0.236176	0.879141	0.952596	0.999065	0.99897	0.997874	0.00148609	0.00304978	0.000776091	0.00227334	0.00188422	0.587832	0.682124	0.844447	0.887102	0.999173	0.998596	0.996803	0.00121155	0.00279139	0.000567773	0.00220364	0.00186337	0.511854	0.773428	0.828452	0.786756	0.999129	0.997573	0.995678	0.00097642	0.00262166	0.000409574	0.00213038	0.00185443	0.440971	0.831797	0.820551	Benign PZ
79	0.972418	0.997708	0.987577	0.997921	0.00167852	0.0458784	0.00154556	0.00244595	0.00177137	0.973392	0.105572	0.770067	0.945272	0.996222	0.990933	0.998446	0.0013426	0.00663226	0.00110779	0.00222845	0.00173919	0.693918	0.324808	0.753303	0.878056	0.995761	0.990289	0.997358	0.0010895	0.00426821	0.000800793	0.00209494	0.00171272	0.570869	0.521621	0.73569	0.796938	0.995507	0.988416	0.996118	0.000890025	0.00348355	0.00059692	0.00199105	0.00169725	0.479821	0.647371	0.72356	Benign PZ
80	0.98164	0.997068	0.993015	0.996885	0.00164765	0.0876731	0.00158314	0.0022288	0.00172055	0.88527	0.0702848	0.82419	0.952853	0.996857	0.995591	0.99745	0.00133924	0.00388186	0.000918525	0.00209967	0.00167849	0.669337	0.475639	0.798783	0.886978	0.997143	0.995342	0.996286	0.00109179	0.00304388	0.000627021	0.00200687	0.00165218	0.568419	0.658474	0.778592	0.806062	0.997252	0.993953	0.995012	0.000892203	0.00272234	0.000458903	0.00192102	0.00163774	0.485066	0.748647	0.765697	Benign PZ
81	0.988742	0.997888	0.997729	0.997736	0.00161461	0.0037788	0.00110073	0.00204187	0.00167491	0.770303	0.3756	0.879032	0.969818	0.998934	0.998565	0.997925	0.00135414	0.00305916	0.000854952	0.00196654	0.00162664	0.61524	0.548229	0.847595	0.912494	0.998999	0.998465	0.996744	0.00111675	0.00256622	0.000574491	0.00191487	0.0016028	0.548251	0.718088	0.826949	0.815338	0.99891	0.997867	0.995268	0.000905773	0.00232736	0.000384371	0.00185762	0.00159055	0.484951	0.808913	0.814495	Benign PZ
82	0.989748	0.998594	0.998455	0.999043	0.00172755	0.0052608	0.00143429	0.00213814	0.00180043	0.674241	0.215009	0.887992	0.96172	0.99922	0.999106	0.997991	0.00141103	0.00280139	0.000711233	0.00209727	0.00173801	0.601739	0.682935	0.848808	0.903802	0.99934	0.998826	0.996884	0.00116167	0.00259473	0.000539361	0.00203821	0.00171598	0.530025	0.763662	0.830525	0.823009	0.999334	0.997956	0.995875	0.000950862	0.00245865	0.000415177	0.00197241	0.00170632	0.460162	0.814894	0.821205	Benign PZ
83	0.990566	0.999345	0.998763	0.999407	0.00169504	0.0059597	0.00140823	0.00214297	0.00176476	0.739461	0.200275	0.875271	0.960544	0.999374	0.999137	0.998325	0.00139014	0.00305911	0.000816949	0.00207931	0.00171137	0.616555	0.600958	0.841527	0.906774	0.999403	0.998722	0.997212	0.00114855	0.00269253	0.000590491	0.00201335	0.00168916	0.536859	0.725575	0.823306	0.815904	0.999294	0.997843	0.995939	0.000933926	0.00247733	0.000421589	0.0019478	0.00167818	0.468101	0.802639	0.812814	Benign PZ
84	0.968016	0.995507	0.988155	0.996791	0.00149332	0.0319419	0.00135699	0.00218426	0.00153312	1.09047	0.104415	0.769652	0.938978	0.995944	0.991039	0.997493	0.00117871	0.00487677	0.000838532	0.00197152	0.00148072	0.786162	0.397383	0.741859	0.88971	0.996224	0.989602	0.996751	0.000975887	0.00383434	0.00065942	0.00182934	0.0014547	0.636589	0.519065	0.723303	0.814021	0.995954	0.987597	0.995268	0.000801904	0.00321356	0.000506347	0.00172815	0.00143501	0.539795	0.623532	0.706731	Benign PZ
85	0.966453	0.997568	0.991635	0.999011	0.00156062	0.0151605	0.00134524	0.00231574	0.00163111	1.05977	0.148989	0.769635	0.949605	0.997726	0.992045	0.998977	0.00125902	0.00560509	0.0009613	0.00207668	0.0015949	0.735982	0.361505	0.750646	0.890286	0.997264	0.991036	0.997919	0.00103565	0.00419671	0.00075477	0.00194447	0.00157026	0.601957	0.497681	0.733513	0.796008	0.996475	0.989412	0.996176	0.000841962	0.00338785	0.000564505	0.00184746	0.0015521	0.512538	0.623668	0.718589	Benign PZ
86	0.982333	0.998692	0.997553	0.997878	0.00154652	0.00561941	0.00116905	0.00209146	0.00160559	0.939687	0.254686	0.840809	0.962926	0.999065	0.997596	0.998082	0.00128429	0.00393037	0.000922295	0.00195286	0.00156243	0.682562	0.422884	0.814205	0.89721	0.998714	0.997253	0.996614	0.00105092	0.00293781	0.000627172	0.00187566	0.00153488	0.588507	0.627682	0.791884	0.792764	0.998334	0.996172	0.994455	0.000847513	0.00248192	0.000395677	0.00180249	0.00151721	0.513626	0.76232	0.775195	Benign PZ
87	0.962394	0.998076	0.992524	0.998961	0.00161946	0.0105167	0.00130738	0.00244764	0.00172058	1.04009	0.204384	0.766457	0.933592	0.997941	0.991934	0.998352	0.00126973	0.00526185	0.000902602	0.00219449	0.00166222	0.740709	0.421492	0.738315	0.862218	0.997396	0.98974	0.996796	0.001025	0.00406993	0.000675763	0.00203667	0.00162983	0.60276	0.559057	0.717629	0.781199	0.996906	0.986442	0.995054	0.000834763	0.00347813	0.00051381	0.00191796	0.00160877	0.504788	0.655372	0.701987	Benign PZ
88	0.983017	0.99863	0.997977	0.999229	0.00172931	0.00606782	0.00137239	0.00230778	0.00182952	0.818658	0.244629	0.846838	0.947201	0.999056	0.998267	0.997843	0.00137605	0.00339726	0.000786977	0.0022013	0.00176072	0.658224	0.597525	0.808032	0.884181	0.999092	0.997164	0.99647	0.00112101	0.00301421	0.000588447	0.00209872	0.00173347	0.553683	0.701846	0.788043	0.822158	0.999086	0.995231	0.995576	0.000927395	0.00284145	0.000485527	0.00200675	0.00172143	0.465801	0.751416	0.777807	Benign PZ
89	0.976015	0.998047	0.991364	0.998228	0.00159345	0.0431105	0.00148385	0.00224865	0.00165753	0.979742	0.0911894	0.793024	0.953024	0.996939	0.993714	0.998518	0.00129439	0.00513047	0.00100226	0.00206718	0.00162284	0.703425	0.363399	0.773402	0.90413	0.996988	0.993114	0.997698	0.00107204	0.0037141	0.000753094	0.0019528	0.00159945	0.580779	0.534163	0.756224	0.844399	0.996985	0.991772	0.996901	0.000893367	0.00319772	0.000602714	0.00186379	0.00158697	0.490995	0.633497	0.745308	Benign PZ
90	0.989268	0.998993	0.997367	0.999453	0.00189701	0.00957206	0.00166677	0.00247365	0.00201352	0.724341	0.155314	0.853207	0.962526	0.99896	0.998058	0.999099	0.00156804	0.00446798	0.00122515	0.00236953	0.00197936	0.561916	0.425245	0.833884	0.910362	0.998853	0.997808	0.998508	0.00129895	0.00348935	0.000922299	0.00229552	0.00196485	0.482125	0.614969	0.823309	0.823192	0.998689	0.997162	0.99793	0.00106007	0.00305965	0.00069485	0.00222809	0.00195926	0.414513	0.733942	0.818553	Benign PZ
91	0.953713	0.996201	0.960906	0.988113	0.0017024	0.120153	0.00152397	0.00264291	0.00180625	1.02001	0.128169	0.708296	0.935505	0.992928	0.975164	0.99421	0.00134461	0.0814238	0.00139422	0.00234176	0.00179921	0.705784	0.146439	0.704201	0.86793	0.988526	0.976384	0.994599	0.00109067	0.00865204	0.00106828	0.00217323	0.00177708	0.568636	0.324918	0.690966	0.745609	0.987482	0.975543	0.993273	0.000869121	0.00454382	0.000701509	0.00205888	0.00175731	0.479705	0.561807	0.67701	Benign PZ
92	0.971972	0.997889	0.987363	0.997731	0.00135963	0.0163253	0.00116311	0.00195373	0.00134906	1.17487	0.127187	0.768981	0.974769	0.998379	0.990643	0.998982	0.00116856	0.0102206	0.00105222	0.00172788	0.00136108	0.73938	0.179636	0.774885	0.911315	0.996207	0.992151	0.997963	0.000964788	0.00526901	0.000854932	0.00165636	0.0013381	0.637645	0.320337	0.755364	0.833977	0.995025	0.991795	0.996244	0.000793265	0.00287291	0.000540115	0.00158629	0.00132007	0.556338	0.590537	0.737174	Benign PZ
93	0.986223	0.99874	0.997648	0.999352	0.00201737	0.00900509	0.00176255	0.00266971	0.00218112	0.698306	0.178345	0.852758	0.941137	0.998748	0.998315	0.998314	0.00160052	0.00380073	0.00099545	0.00257689	0.00212944	0.571221	0.613207	0.825316	0.834906	0.998597	0.99782	0.996742	0.00125859	0.00317584	0.000596894	0.00248919	0.00210757	0.492417	0.7833	0.810708	0.694518	0.998454	0.996102	0.995037	0.000986129	0.00291948	0.000364819	0.00239572	0.00209801	0.415863	0.856146	0.803474	Benign PZ
94	0.991601	0.998505	0.997343	0.99905	0.00210219	0.0155842	0.00197776	0.00266715	0.00224808	0.614227	0.100025	0.870822	0.954893	0.998637	0.998384	0.998676	0.00170445	0.0038939	0.0011852	0.00260233	0.00220885	0.518362	0.568353	0.849418	0.840178	0.998484	0.99838	0.997327	0.00132915	0.00305152	0.000601175	0.00254863	0.00219127	0.46757	0.817981	0.837318	0.70181	0.998461	0.997371	0.996157	0.00104265	0.0028422	0.000357289	0.00246936	0.00218562	0.398496	0.88294	0.832889	Benign PZ
95	0.987166	0.998655	0.996768	0.999318	0.00206255	0.0132556	0.00187778	0.00274326	0.00223441	0.695778	0.135551	0.84522	0.945865	0.998493	0.997701	0.998638	0.00164373	0.0043344	0.00116918	0.00263738	0.00218809	0.558782	0.530617	0.821465	0.826204	0.99814	0.997305	0.996868	0.00127483	0.00329622	0.00063541	0.0025514	0.00216503	0.485157	0.775109	0.806526	0.691539	0.998046	0.995568	0.99537	0.00100164	0.00301551	0.000393428	0.00245584	0.00215631	0.407259	0.851894	0.800106	Benign PZ
96	0.965393	0.998599	0.993008	0.999454	0.00158613	0.00968136	0.0012576	0.00238108	0.00167088	1.0554	0.212073	0.767964	0.948687	0.99852	0.992425	0.999238	0.00128772	0.00599003	0.00100821	0.00212934	0.00164259	0.722027	0.348566	0.752885	0.894241	0.997836	0.991209	0.998237	0.00106029	0.00448388	0.000805416	0.00199266	0.00161833	0.588245	0.478886	0.736441	0.815128	0.997121	0.989457	0.996926	0.000869696	0.00366215	0.000631807	0.00189352	0.00160257	0.497074	0.593297	0.72376	Benign PZ
97	0.962313	0.998628	0.991803	0.999034	0.0016244	0.00933427	0.0012492	0.00248388	0.00172756	1.0491	0.236399	0.758452	0.94618	0.998522	0.991051	0.999062	0.00131449	0.0064835	0.00104086	0.00220918	0.00170196	0.713431	0.345197	0.745195	0.893181	0.997804	0.989721	0.998281	0.00108387	0.0050029	0.000861906	0.00206145	0.00167967	0.576328	0.454969	0.730729	0.816775	0.99702	0.987966	0.997193	0.000890794	0.00413119	0.000705961	0.00195821	0.00166518	0.484179	0.555201	0.719592	Benign PZ
98	0.964631	0.998349	0.992441	0.999573	0.00166763	0.0108223	0.00135174	0.00251937	0.00178413	1.01124	0.205701	0.765365	0.94078	0.998136	0.992125	0.999115	0.00133556	0.00598492	0.00103361	0.00226413	0.00174962	0.703368	0.374181	0.747957	0.883391	0.997573	0.990492	0.998089	0.00109342	0.00454816	0.000817712	0.00211418	0.00172497	0.569383	0.506115	0.732121	0.803796	0.996978	0.988359	0.996852	0.000894625	0.00380209	0.000645549	0.00200747	0.00170966	0.47718	0.611567	0.720551	Benign PZ
99	0.978646	0.998058	0.995777	0.998999	0.00169215	0.00850318	0.00139626	0.00236173	0.00179173	0.907743	0.197612	0.814476	0.94816	0.998399	0.996307	0.998412	0.00135943	0.00430067	0.00094951	0.0021999	0.0017415	0.674326	0.463635	0.786992	0.885229	0.998255	0.995259	0.997179	0.00110945	0.00343655	0.000697044	0.0020859	0.00171559	0.560865	0.618107	0.76856	0.818773	0.998162	0.993354	0.996201	0.000915805	0.00307987	0.000549617	0.00199045	0.00170275	0.471538	0.700719	0.75791	Benign PZ
100	0.970465	0.998296	0.991125	0.999351	0.00135092	0.0172897	0.00117463	0.00195744	0.0013462	1.19008	0.12021	0.771536	0.957519	0.997924	0.992619	0.999323	0.0011148	0.00590258	0.000896302	0.00174734	0.00132761	0.803539	0.282906	0.759528	0.902284	0.997004	0.992367	0.997835	0.000918963	0.00363002	0.000646852	0.00164366	0.00129824	0.671602	0.474046	0.736117	0.846484	0.996785	0.990809	0.996522	0.00076868	0.0029083	0.000491226	0.00155665	0.00128061	0.572352	0.597942	0.719284	Benign PZ
101	0.980674	0.999028	0.997854	0.999121	0.00141397	0.00547002	0.00105709	0.00192572	0.00144015	1.03662	0.243621	0.828928	0.953601	0.999276	0.997643	0.998	0.00114126	0.00342457	0.000715823	0.00179189	0.00137547	0.781049	0.475438	0.788957	0.901964	0.999157	0.996344	0.996417	0.000943389	0.00284474	0.000533959	0.00169126	0.00134354	0.653337	0.604208	0.762695	0.840391	0.998993	0.9943	0.994798	0.000783533	0.00255012	0.000416262	0.00160605	0.00132367	0.559101	0.683712	0.743581	Benign PZ
102	0.975802	0.996876	0.990511	0.997606	0.00128876	0.0298202	0.00117135	0.00180026	0.00126734	1.18751	0.0850212	0.789464	0.956304	0.996838	0.993627	0.998178	0.00106017	0.00474139	0.000813045	0.00163629	0.001239	0.831138	0.31026	0.770203	0.913967	0.996895	0.993379	0.997213	0.000887047	0.00313892	0.000587942	0.00153939	0.00121204	0.690461	0.496343	0.746946	0.854311	0.996854	0.992264	0.995752	0.000741203	0.00255544	0.000436594	0.00146382	0.00119301	0.595501	0.621794	0.727357	Benign PZ
103	0.94797	0.995261	0.977629	0.995933	0.00145654	0.0616137	0.00130638	0.00229211	0.00148299	1.19273	0.115538	0.715846	0.941406	0.994452	0.981796	0.997911	0.00116159	0.00779935	0.000933089	0.00197864	0.00146152	0.80635	0.296443	0.705456	0.881492	0.993954	0.981616	0.997292	0.000949865	0.00513357	0.000726705	0.00182196	0.0014355	0.653349	0.431696	0.688424	0.810654	0.993387	0.979794	0.99608	0.000782901	0.00403393	0.00057394	0.00170987	0.00141617	0.550639	0.539155	0.673307	Benign PZ
104	0.99133	0.999818	0.999812	0.998857	0.00110894	0.00207315	0.000446974	0.0013583	0.00109478	1.00795	0.564475	0.896031	0.973364	0.999901	0.999705	0.997714	0.000935105	0.00209448	0.000479765	0.00131265	0.0010283	0.839594	0.546346	0.841547	0.942729	0.999905	0.999161	0.996419	0.000801313	0.00193745	0.000402716	0.00126302	0.000998648	0.726277	0.614396	0.808324	0.893584	0.999787	0.998438	0.994712	0.000680466	0.001769	0.000314776	0.00121908	0.000978716	0.64573	0.690555	0.781846	Benign PZ
105	0.968061	0.998606	0.992314	0.999477	0.00138116	0.011084	0.00113301	0.00202932	0.00139008	1.18241	0.163173	0.769697	0.95312	0.998177	0.992834	0.999167	0.00113374	0.00567497	0.000890972	0.00180866	0.00136944	0.799113	0.307559	0.756187	0.891454	0.99714	0.992175	0.997378	0.000926538	0.00359378	0.000627668	0.00169681	0.00133691	0.66739	0.502579	0.731266	0.840601	0.997013	0.989975	0.996113	0.000775131	0.0029775	0.000484406	0.00160064	0.00131857	0.564493	0.610723	0.714601	Benign PZ
106	0.989769	0.998539	0.998481	0.997677	0.00179041	0.00348046	0.00111109	0.00223555	0.00188498	0.668924	0.489234	0.897138	0.934225	0.999122	0.999195	0.995521	0.00140062	0.00262369	0.000404617	0.00221795	0.001801	0.634773	0.809758	0.845699	0.816931	0.999231	0.998707	0.992061	0.0010875	0.0024917	0.000236951	0.00214732	0.00176259	0.565719	0.858474	0.816294	0.662961	0.999256	0.996056	0.987831	0.000843445	0.00241745	0.000146025	0.00204695	0.00174025	0.486347	0.882475	0.797237	Benign PZ
107	0.98116	0.998675	0.997361	0.999051	0.00182067	0.00990665	0.00159478	0.00246692	0.00195004	0.803196	0.161388	0.839572	0.93168	0.998688	0.997862	0.997165	0.00140948	0.00352453	0.000757407	0.00235486	0.00186906	0.656792	0.633122	0.796962	0.823816	0.998575	0.996556	0.994429	0.00110289	0.00302119	0.000458524	0.0022396	0.00183208	0.557034	0.766106	0.772051	0.684219	0.998396	0.993182	0.991035	0.000863268	0.00278476	0.000284631	0.00212594	0.00180927	0.471077	0.830019	0.754725	Benign PZ
108	0.978396	0.99788	0.994277	0.998943	0.00172864	0.0131617	0.00151568	0.00243154	0.00183669	0.901908	0.14769	0.805456	0.931035	0.99759	0.995615	0.997704	0.00134903	0.00417312	0.000875844	0.00227379	0.00177481	0.690179	0.513333	0.772593	0.830802	0.997337	0.994231	0.995084	0.00106234	0.00322133	0.000528914	0.00214611	0.00173688	0.579153	0.701852	0.747164	0.704009	0.99714	0.990911	0.991928	0.000839392	0.00286371	0.000336338	0.00203078	0.00171222	0.489924	0.789051	0.728337	Benign PZ
109	0.982925	0.998891	0.997652	0.999026	0.00164128	0.00645445	0.00130526	0.00221271	0.00171972	0.881758	0.226397	0.838628	0.939399	0.998927	0.997932	0.997078	0.00128738	0.00333641	0.000704753	0.00210129	0.00164118	0.709564	0.592017	0.793706	0.856126	0.99885	0.996602	0.994701	0.00102968	0.00286822	0.000472436	0.00199195	0.00160427	0.600104	0.716261	0.766554	0.75362	0.998717	0.993819	0.992087	0.000826411	0.0026368	0.000333834	0.00188926	0.00158141	0.510783	0.781789	0.747363	Benign PZ
110	0.962643	0.988301	0.987806	0.987007	0.000887559	0.00335591	0.000485732	0.00124954	0.000808854	1.73041	0.298683	0.805096	0.956159	0.993926	0.990756	0.992689	0.000732637	0.00343451	0.000503151	0.00109615	0.000759647	1.16041	0.286404	0.76829	0.900267	0.994787	0.991567	0.990786	0.000601591	0.00213979	0.000298551	0.00103	0.00071206	1.00367	0.498777	0.719441	0.847747	0.995681	0.989542	0.988729	0.000502814	0.0018484	0.000221996	0.000961199	0.000680174	0.873314	0.582469	0.682222	Benign PZ
111	0.977264	0.995568	0.988878	0.995172	0.00106877	0.0318583	0.000972458	0.00144588	0.00100518	1.35303	0.0675698	0.801605	0.944392	0.995844	0.993828	0.995899	0.000846711	0.00305433	0.000501361	0.00133537	0.000933877	1.04784	0.40826	0.751824	0.886864	0.996642	0.992705	0.993489	0.000692977	0.0023355	0.000328522	0.00123935	0.000888934	0.881822	0.561272	0.711011	0.814481	0.996926	0.989637	0.990025	0.00056955	0.00204842	0.000235894	0.00115654	0.000853839	0.767446	0.642991	0.674875	Benign PZ
112	0.952114	0.994221	0.97374	0.99337	0.000979174	0.0244236	0.00082503	0.00146014	0.000852818	1.68655	0.0997761	0.720613	0.941337	0.994278	0.984003	0.99702	0.000781949	0.00658514	0.000605583	0.00125446	0.000830705	1.14893	0.226286	0.705748	0.883329	0.993128	0.984992	0.995441	0.00064189	0.00331299	0.000406208	0.00114991	0.000795625	0.952934	0.407323	0.674907	0.815833	0.993158	0.982985	0.992769	0.000530593	0.00237489	0.000273332	0.00106646	0.000765135	0.82587	0.546727	0.644217	Benign PZ
113	0.974522	0.995741	0.994278	0.994906	0.000906477	0.00504523	0.000666316	0.0012376	0.000834268	1.61558	0.170479	0.817506	0.970969	0.997857	0.995798	0.9974	0.000775393	0.00357221	0.000578707	0.00110704	0.000812524	1.0393	0.252431	0.797136	0.929972	0.997814	0.996111	0.995674	0.000653552	0.00206392	0.000360219	0.00105519	0.000776921	0.900601	0.493577	0.757413	0.879532	0.99799	0.995241	0.993414	0.000552183	0.00171227	0.000253637	0.00100461	0.000750857	0.794325	0.612626	0.723583	Benign PZ
114	0.905248	0.997075	0.965835	0.995241	0.00101208	0.0145518	0.000744948	0.00171639	0.000860326	1.77597	0.168429	0.654938	0.920162	0.996008	0.972354	0.997444	0.000806077	0.00940498	0.00062834	0.00137889	0.000875214	1.15006	0.228931	0.660139	0.883938	0.993988	0.972729	0.997419	0.00066899	0.0058684	0.000501209	0.00122474	0.000853056	0.917803	0.322547	0.643671	0.8249	0.992005	0.971784	0.995914	0.000556439	0.00395473	0.000383613	0.00112846	0.000829193	0.786535	0.430439	0.622517	Benign PZ
115	0.944911	0.994569	0.976565	0.995415	0.00108701	0.0672197	0.000957754	0.00168175	0.000984671	1.56954	0.0922811	0.710167	0.937368	0.994204	0.983847	0.997626	0.000873274	0.00648713	0.000671171	0.00143294	0.00097601	1.04398	0.257087	0.702717	0.896064	0.99408	0.983546	0.997002	0.00072559	0.00394031	0.000499522	0.00130259	0.000948072	0.844991	0.398278	0.680256	0.840806	0.993884	0.982053	0.995516	0.000607026	0.0029689	0.000379489	0.00121328	0.000925445	0.723292	0.511502	0.658465	Benign PZ
116	0.892118	0.997862	0.943162	0.9961	0.00121803	0.0356237	0.000970953	0.00213217	0.00111028	1.49344	0.157504	0.622078	0.916339	0.994776	0.95769	0.998137	0.000959307	0.0181625	0.000818774	0.00170816	0.00114244	0.980954	0.210578	0.634887	0.880256	0.992085	0.960355	0.998422	0.000796455	0.00921201	0.000670986	0.00151756	0.00113017	0.775845	0.303184	0.627167	0.836626	0.990445	0.960492	0.998014	0.000669397	0.00637852	0.000558694	0.00139893	0.00111556	0.651402	0.386609	0.616124	Benign PZ
117	0.91916	0.996291	0.963516	0.996975	0.00119479	0.0307553	0.000981708	0.00199184	0.00110118	1.49592	0.13961	0.661288	0.925115	0.994543	0.971898	0.998606	0.000944864	0.0105123	0.000767271	0.00163787	0.0011082	0.988562	0.239684	0.663313	0.883437	0.993141	0.97231	0.998313	0.000782084	0.00612895	0.000605233	0.00146864	0.00108731	0.789194	0.352248	0.64918	0.840496	0.992396	0.970857	0.997565	0.000657824	0.00457866	0.000494147	0.00135686	0.00106987	0.664325	0.44136	0.634944	Benign PZ
118	0.931982	0.995921	0.97316	0.997512	0.00118495	0.0326395	0.00100068	0.00192098	0.00110166	1.48685	0.124714	0.684955	0.927552	0.994835	0.978614	0.998682	0.000936587	0.00762939	0.000721562	0.0016061	0.00109215	0.993201	0.272539	0.67868	0.894914	0.99461	0.977683	0.998425	0.000783224	0.00521636	0.000584085	0.00144242	0.00107258	0.787599	0.372192	0.664697	0.847523	0.993981	0.976321	0.997494	0.000658705	0.00404902	0.000478346	0.00133949	0.00105462	0.665913	0.459551	0.649188	Benign PZ
119	0.938542	0.99675	0.974214	0.997016	0.00115426	0.0379205	0.000987646	0.00183121	0.00106365	1.50624	0.113529	0.695065	0.93806	0.994849	0.980846	0.998492	0.000928389	0.00819632	0.000745074	0.0015418	0.00106491	0.98999	0.241549	0.693753	0.900024	0.994235	0.98093	0.998092	0.000774457	0.00486694	0.000578811	0.00139948	0.00104227	0.794621	0.367814	0.676663	0.850102	0.993705	0.979739	0.996991	0.000650329	0.00360515	0.00045695	0.00130442	0.00102287	0.675666	0.4745	0.658988	Benign PZ
120	0.934714	0.997144	0.969808	0.997095	0.00117847	0.0335935	0.000990988	0.00189294	0.00108776	1.4877	0.12421	0.683642	0.936723	0.995195	0.977304	0.998755	0.000940747	0.00948451	0.000765699	0.00158006	0.00108757	0.982576	0.234049	0.682764	0.893135	0.993927	0.978108	0.998304	0.000781527	0.00551171	0.000602377	0.00143233	0.00106636	0.78927	0.35282	0.667225	0.843238	0.993028	0.976798	0.997194	0.000654972	0.0039959	0.000477391	0.00133086	0.00104686	0.669241	0.458259	0.650204	Benign PZ
121	0.934564	0.997073	0.968569	0.996895	0.00115132	0.0445578	0.000979624	0.0018446	0.0010496	1.52003	0.115381	0.681959	0.946998	0.995819	0.976953	0.998669	0.000937704	0.0113191	0.000790737	0.00153019	0.00106808	0.974617	0.203803	0.690907	0.91026	0.994403	0.979063	0.998593	0.000788617	0.00634666	0.000648237	0.00139607	0.00105296	0.780192	0.305852	0.67914	0.858102	0.992998	0.979124	0.997625	0.000662858	0.00433948	0.000522621	0.00130757	0.00103569	0.665621	0.413049	0.663032	Benign PZ
122	0.97817	0.997946	0.994446	0.999032	0.0015406	0.0109093	0.00131557	0.00215354	0.00159186	0.998502	0.151625	0.804286	0.958537	0.998168	0.995415	0.998931	0.00127501	0.00498353	0.00100079	0.00198068	0.00156621	0.700973	0.345313	0.788079	0.902371	0.997793	0.995103	0.997838	0.00105402	0.00349321	0.000738757	0.00188555	0.00154286	0.588917	0.534051	0.769733	0.822032	0.997453	0.993964	0.996386	0.000864439	0.002837	0.000523868	0.00180543	0.0015277	0.506362	0.678819	0.755713	Benign PZ
123	0.984267	0.997324	0.995383	0.99728	0.00171815	0.148023	0.00168544	0.00225333	0.0018059	0.794585	0.0580225	0.850627	0.949659	0.997716	0.997175	0.997105	0.00137861	0.00327667	0.000791143	0.00216213	0.00174348	0.648255	0.600708	0.814255	0.87348	0.997992	0.996742	0.995504	0.00111001	0.00281838	0.0005246	0.00207597	0.00171414	0.558195	0.737637	0.791901	0.793166	0.998138	0.995053	0.994229	0.000905136	0.00264801	0.000403911	0.00198684	0.00170025	0.474047	0.790885	0.779669	Benign PZ
124	0.992507	0.999536	0.999467	0.99942	0.00210684	0.00448688	0.0016284	0.00256323	0.00224054	0.524631	0.349404	0.908294	0.956204	0.999654	0.999669	0.998316	0.00170081	0.00303773	0.000773975	0.00254828	0.00218676	0.502217	0.782191	0.877808	0.866993	0.999656	0.999534	0.997381	0.00135593	0.00285237	0.000523443	0.00250465	0.0021725	0.456934	0.854126	0.867572	0.735715	0.999592	0.998816	0.996505	0.00106947	0.00273446	0.000349141	0.00243859	0.00216847	0.395112	0.894264	0.864291	Benign PZ
125	0.986648	0.998204	0.997679	0.997096	0.00117285	0.00377787	0.000818583	0.00150976	0.00115725	1.10865	0.264465	0.863937	0.963475	0.999037	0.998462	0.9968	0.000969616	0.00256582	0.000552509	0.00143117	0.00109275	0.864683	0.488747	0.815037	0.927899	0.999226	0.997577	0.995459	0.000818459	0.00224291	0.00043065	0.00135907	0.00105918	0.733125	0.590961	0.781754	0.875961	0.999204	0.996359	0.993823	0.000689535	0.00203084	0.000340404	0.00129827	0.0010375	0.64013	0.666027	0.756312	Benign PZ
126	0.994535	0.999521	0.999485	0.999639	0.0022866	0.0085647	0.00218502	0.00262231	0.00240131	0.363626	0.0917661	0.936237	0.95631	0.999671	0.999661	0.998809	0.00185968	0.00282099	0.000542923	0.00265353	0.00235982	0.418135	0.898157	0.912247	0.84597	0.999711	0.999712	0.997996	0.00145596	0.00274183	0.000320421	0.00265338	0.00235085	0.419021	0.929521	0.905711	0.70162	0.999724	0.999377	0.997332	0.00113635	0.00270182	0.000214649	0.00260222	0.00234914	0.369477	0.942441	0.904308	Benign PZ
127	0.992396	0.999597	0.999586	0.998684	0.00126746	0.00224796	0.000567021	0.00153533	0.00127359	0.848071	0.579609	0.905311	0.961519	0.999806	0.999757	0.9963	0.00103514	0.00201143	0.00033969	0.00151718	0.0011868	0.799964	0.71119	0.83874	0.911039	0.999855	0.999099	0.993931	0.000858203	0.00198028	0.000314272	0.00146021	0.00114763	0.703584	0.726114	0.799502	0.852821	0.999836	0.997616	0.991922	0.000716621	0.00192457	0.000276264	0.00139568	0.00112448	0.614206	0.750093	0.772751	Benign PZ
128	0.985602	0.999515	0.998445	0.999739	0.00115613	0.00568027	0.000923861	0.00151246	0.00112886	1.16761	0.163548	0.843256	0.960481	0.999495	0.998521	0.998111	0.000945371	0.00276538	0.000559704	0.00142062	0.00106391	0.903342	0.453735	0.795847	0.919113	0.999468	0.997415	0.996355	0.000793388	0.00231178	0.00041948	0.00134227	0.00103031	0.761254	0.575526	0.763078	0.867362	0.999366	0.995712	0.994427	0.000667196	0.00207452	0.000329255	0.00127487	0.0010072	0.66074	0.652489	0.736726	Benign PZ
129	0.976575	0.998896	0.99575	0.999516	0.00102326	0.00726192	0.000812656	0.00141551	0.000956503	1.46448	0.143223	0.799795	0.954135	0.998973	0.996014	0.998437	0.000826751	0.00341966	0.000542223	0.00127834	0.0008983	1.05818	0.344819	0.758369	0.915488	0.99881	0.994499	0.996899	0.000694866	0.00261878	0.000411505	0.00118478	0.000866137	0.870155	0.469511	0.727432	0.873776	0.99868	0.992183	0.995199	0.000588623	0.00223098	0.000325495	0.00111122	0.000842505	0.747668	0.556833	0.700862	Benign PZ
130	0.96597	0.998117	0.986509	0.998277	0.00118293	0.0402004	0.00105803	0.00172402	0.00112443	1.36458	0.0885039	0.754352	0.948261	0.996465	0.990503	0.998701	0.000953914	0.00523507	0.000718268	0.00152458	0.00109389	0.943417	0.293266	0.734777	0.906065	0.996349	0.989878	0.99768	0.000797228	0.00348795	0.000539915	0.00140884	0.00106705	0.769264	0.441578	0.712269	0.852406	0.996163	0.988158	0.996072	0.000667697	0.00274726	0.0004088	0.00132369	0.00104527	0.658981	0.55911	0.690669	Benign PZ
131	0.973589	0.998885	0.995193	0.999678	0.00107429	0.00824598	0.000863367	0.00151178	0.00101295	1.43206	0.142249	0.790174	0.95476	0.998855	0.995314	0.998849	0.000872413	0.00382543	0.000601071	0.00135338	0.000964252	1.00714	0.329128	0.756726	0.925871	0.998731	0.993614	0.997903	0.000742332	0.00299904	0.000486892	0.00125048	0.000938607	0.813933	0.433393	0.732886	0.876092	0.998294	0.992195	0.996166	0.00062645	0.00241689	0.000375037	0.00118169	0.000916602	0.704385	0.544385	0.708424	Benign PZ
132	0.982622	0.998834	0.996188	0.999545	0.00102342	0.00919983	0.000872615	0.00136218	0.000964063	1.36762	0.103161	0.820666	0.964072	0.998936	0.997105	0.998748	0.000844567	0.00319102	0.000571455	0.00125283	0.000914549	0.997811	0.33763	0.782965	0.929312	0.998913	0.996313	0.997346	0.000716607	0.00238471	0.000424667	0.00117796	0.000884926	0.831655	0.484981	0.75234	0.880526	0.998772	0.994985	0.99531	0.000605634	0.00198998	0.000316242	0.00111889	0.000861355	0.726548	0.596447	0.723746	Benign PZ
133	0.978836	0.998575	0.994658	0.9994	0.00121503	0.0162904	0.0010814	0.00166565	0.00118435	1.2193	0.0933891	0.805377	0.957431	0.998385	0.99585	0.998721	0.000989031	0.00375213	0.000684422	0.001524	0.00113403	0.886195	0.364642	0.772067	0.918671	0.998391	0.994832	0.997493	0.000831989	0.00286182	0.000519895	0.00142792	0.00110571	0.732251	0.505328	0.746645	0.863408	0.998202	0.993324	0.995764	0.000697529	0.00240322	0.000395156	0.00135455	0.00108458	0.632689	0.613313	0.724122	Benign PZ
134	0.946127	0.996369	0.983358	0.998572	0.00109651	0.0212651	0.000922813	0.00170441	0.00100383	1.56106	0.117125	0.716074	0.949504	0.997012	0.985628	0.999311	0.000895919	0.00680894	0.000702894	0.00143614	0.00100115	1.00696	0.244783	0.713438	0.907158	0.99595	0.986014	0.998426	0.000749614	0.00435698	0.000554801	0.00131826	0.000977802	0.81712	0.363165	0.693998	0.874147	0.995574	0.984168	0.997452	0.000638107	0.00329738	0.000445183	0.00122847	0.000959734	0.691347	0.465391	0.676245	Benign PZ
135	0.971811	0.998577	0.990845	0.999186	0.00110189	0.0161354	0.000949822	0.00156295	0.00103427	1.41448	0.101888	0.774247	0.9579	0.997743	0.993363	0.999083	0.000909149	0.00502383	0.000703983	0.00139176	0.00101148	0.958564	0.261342	0.757432	0.912622	0.99713	0.993253	0.997558	0.000760797	0.00296515	0.000494477	0.0013032	0.000982398	0.79806	0.453143	0.730279	0.882288	0.997333	0.991187	0.996451	0.000650141	0.00244891	0.000391533	0.00122413	0.000963272	0.678557	0.5536	0.709464	Benign PZ
136	0.963764	0.997347	0.984984	0.996271	0.00112412	0.0662269	0.00101661	0.00163065	0.00105273	1.42572	0.0786703	0.755657	0.958955	0.995883	0.989736	0.99832	0.00092618	0.00551154	0.000723352	0.00142879	0.00103599	0.948716	0.256549	0.744318	0.917848	0.995843	0.99022	0.997557	0.00077736	0.00341469	0.000541512	0.00133161	0.00101016	0.782482	0.414515	0.721282	0.883286	0.99606	0.988837	0.996671	0.000663073	0.00272167	0.000430407	0.00125268	0.000992427	0.666317	0.521243	0.702451	Benign PZ
137	0.96916	0.995766	0.987567	0.994712	0.0010609	0.0703897	0.000973455	0.00148553	0.000989868	1.43925	0.0656067	0.782061	0.954507	0.995439	0.992695	0.996995	0.000871381	0.00371901	0.000606734	0.00133538	0.000958985	0.998113	0.324664	0.75853	0.910268	0.996193	0.99253	0.995709	0.000726039	0.00254152	0.000414177	0.00124729	0.000924473	0.834878	0.504601	0.726029	0.890265	0.996916	0.990032	0.99523	0.00062605	0.00233154	0.000362648	0.00116546	0.000906202	0.703953	0.554381	0.705827	Benign PZ
138	0.980234	0.996778	0.990687	0.99544	0.00109632	0.0582776	0.00102064	0.00144708	0.00104544	1.2555	0.0563536	0.819688	0.961629	0.996511	0.994957	0.997058	0.000899054	0.00307197	0.000586558	0.00134284	0.000992916	0.944671	0.378964	0.781452	0.929926	0.997333	0.994749	0.996525	0.000765949	0.00247591	0.000461948	0.00126232	0.000967027	0.780917	0.498418	0.755308	0.899622	0.997693	0.993374	0.995646	0.000657938	0.00218869	0.000381934	0.00119605	0.000948702	0.670005	0.576312	0.733568	Benign PZ
139	0.979124	0.99887	0.998211	0.998908	0.00107197	0.00412118	0.000729299	0.00144889	0.00102908	1.34163	0.248479	0.826854	0.962599	0.999392	0.997607	0.998196	0.000883611	0.0030235	0.000563913	0.00132562	0.000973199	0.965378	0.385219	0.785555	0.929883	0.999353	0.99643	0.997054	0.000750829	0.00249299	0.000450397	0.00124314	0.0009442	0.797875	0.492732	0.756579	0.905749	0.999332	0.994397	0.996185	0.000649069	0.00225441	0.000387851	0.00117353	0.000926298	0.679076	0.554233	0.735501	Benign PZ
140	0.911209	0.998963	0.964263	0.998021	0.00108816	0.0179374	0.000831002	0.00183639	0.000955491	1.64943	0.161873	0.65367	0.933132	0.997623	0.970283	0.999076	0.000871626	0.0110701	0.000702277	0.00147311	0.000973863	1.0617	0.220841	0.662288	0.889285	0.994695	0.972949	0.998476	0.000728503	0.00714107	0.000589334	0.00132636	0.000960967	0.846658	0.298553	0.652099	0.839282	0.992372	0.972503	0.997408	0.000610179	0.00485339	0.000474414	0.00122664	0.000941545	0.719544	0.394974	0.635079	Benign PZ
141	0.929443	0.994815	0.970026	0.991984	0.00121127	0.0144891	0.00092686	0.00198015	0.00114203	1.46315	0.177719	0.688541	0.946925	0.996706	0.976274	0.996566	0.000992471	0.0108528	0.000828044	0.00163454	0.00115919	0.927889	0.221493	0.696149	0.882372	0.993511	0.978896	0.996001	0.000818086	0.00690143	0.000691003	0.00150469	0.00113771	0.757432	0.310975	0.67981	0.838091	0.992071	0.977667	0.995352	0.000686317	0.00463322	0.000550924	0.00139956	0.00111863	0.63899	0.424022	0.663293	Benign PZ
142	0.918332	0.998317	0.959341	0.996979	0.000989213	0.0334326	0.000805112	0.00161547	0.000822868	1.78542	0.118659	0.656182	0.939783	0.996053	0.972986	0.998352	0.000806177	0.0139803	0.000682522	0.00131098	0.000860912	1.12581	0.173803	0.675339	0.906831	0.993508	0.97632	0.998413	0.000678941	0.00673335	0.000551729	0.00118486	0.000847136	0.8986	0.271801	0.663773	0.872105	0.992319	0.97659	0.997886	0.000578511	0.00432304	0.000445118	0.00109981	0.000832113	0.762078	0.372349	0.648867	Benign PZ
143	0.968706	0.998896	0.991336	0.999622	0.00134175	0.0152266	0.00114711	0.00196016	0.00133569	1.20906	0.130799	0.767978	0.952782	0.998019	0.992464	0.999298	0.00109479	0.00567097	0.000857385	0.00174551	0.00130882	0.825965	0.300565	0.751579	0.917448	0.997632	0.991435	0.998472	0.000920735	0.00395763	0.000675739	0.00162412	0.00128532	0.670397	0.438094	0.73318	0.865866	0.997265	0.990139	0.997424	0.00077504	0.00320541	0.000543644	0.00153961	0.00126955	0.57082	0.544942	0.718192	Benign PZ
144	0.944291	0.998345	0.978972	0.998809	0.000951831	0.0212058	0.000785627	0.00147018	0.000814111	1.78771	0.108818	0.705074	0.947445	0.997037	0.984477	0.999398	0.000775404	0.00754965	0.000616754	0.00122963	0.000816699	1.15081	0.205917	0.705143	0.929984	0.996605	0.984676	0.999318	0.000666827	0.00488748	0.000516103	0.00111163	0.000804763	0.901436	0.290486	0.694236	0.894554	0.995734	0.984759	0.998501	0.000571909	0.00344239	0.000422568	0.00104226	0.000789823	0.770115	0.386986	0.677578	Benign PZ
145	0.981781	0.998944	0.995374	0.99963	0.00134061	0.0138028	0.00118586	0.00182109	0.00133773	1.0918	0.106626	0.81431	0.963442	0.998627	0.996402	0.999131	0.0011106	0.00418471	0.000830251	0.00167921	0.00130188	0.780673	0.343647	0.7904	0.902779	0.998076	0.996225	0.997277	0.000918133	0.00278847	0.000554656	0.00160271	0.00127308	0.668095	0.568413	0.764697	0.84307	0.998035	0.99472	0.995526	0.000764112	0.00236624	0.000398775	0.00152601	0.00125359	0.575982	0.685022	0.744509	Benign PZ
146	0.96543	0.997172	0.986251	0.997964	0.00136889	0.0397878	0.0012318	0.00202551	0.00136364	1.20315	0.100427	0.752912	0.946569	0.996385	0.989697	0.998595	0.001101	0.00587986	0.000853903	0.00179814	0.00133472	0.832125	0.310956	0.736149	0.902462	0.996218	0.988963	0.997848	0.000917545	0.0041035	0.00066713	0.00166679	0.00131075	0.674856	0.448027	0.718024	0.847231	0.99596	0.987398	0.996752	0.000767963	0.00331438	0.000530072	0.00157271	0.00129362	0.571998	0.554849	0.702536	Benign PZ
147	0.969705	0.996041	0.991087	0.997621	0.00115667	0.00928012	0.000934988	0.00165628	0.00110553	1.36398	0.147574	0.776705	0.95053	0.997481	0.992993	0.998093	0.000932203	0.0042088	0.000651457	0.00147663	0.00105895	0.958596	0.336862	0.746763	0.926082	0.997846	0.991413	0.997772	0.000795137	0.00339234	0.000544997	0.00135848	0.00103686	0.765875	0.427059	0.727531	0.886426	0.997684	0.990144	0.99693	0.000678504	0.00285288	0.000454341	0.0012818	0.00102044	0.65281	0.511069	0.710101	Benign PZ
148	0.944933	0.997408	0.975804	0.998041	0.00130062	0.0333357	0.00111499	0.00205852	0.00126078	1.33796	0.125713	0.701684	0.938622	0.995698	0.980962	0.999034	0.00103698	0.00846087	0.000839244	0.00175217	0.00124949	0.896201	0.262079	0.695394	0.899114	0.994987	0.980633	0.998593	0.000864587	0.00546914	0.000675763	0.00159583	0.001229	0.71623	0.375493	0.681068	0.859513	0.994606	0.979202	0.997956	0.000732162	0.0043269	0.000567472	0.00149075	0.00121436	0.600664	0.459732	0.668629	Benign PZ
149	0.927374	0.998104	0.954408	0.992529	0.00122952	0.0747303	0.00104705	0.00199617	0.00113984	1.43627	0.12199	0.664476	0.930879	0.992791	0.97044	0.99675	0.000978571	0.0362901	0.000913858	0.00166824	0.00115623	0.950965	0.153078	0.670843	0.894301	0.990841	0.972329	0.997239	0.000815832	0.00665305	0.000665488	0.00150646	0.00113917	0.757504	0.329026	0.659045	0.862592	0.990932	0.971843	0.997164	0.000694346	0.00483317	0.000552896	0.00139894	0.00112619	0.633785	0.419661	0.648095	Benign PZ
150	0.956223	0.997279	0.981677	0.997299	0.00120132	0.0484646	0.00106558	0.00181423	0.00113931	1.3938	0.0966233	0.730562	0.949743	0.995846	0.986716	0.998667	0.000977828	0.00694605	0.00078601	0.00156956	0.0011294	0.925304	0.250625	0.723652	0.905433	0.995242	0.98698	0.997903	0.000815378	0.00418189	0.000599984	0.00144946	0.00110468	0.754127	0.396936	0.70375	0.875774	0.995368	0.985225	0.99727	0.000696624	0.00331324	0.000490533	0.00135629	0.00108904	0.634416	0.493528	0.688716	Benign PZ
151	0.972788	0.997333	0.991988	0.998672	0.00119096	0.0171431	0.00104467	0.00168622	0.00114812	1.30606	0.100996	0.782468	0.959775	0.997824	0.993798	0.998919	0.000982544	0.00464522	0.000741287	0.00150963	0.00112037	0.891845	0.298941	0.763364	0.918442	0.997576	0.993413	0.997776	0.00082501	0.00314909	0.000553721	0.00141488	0.0010934	0.738487	0.460381	0.739255	0.878075	0.997556	0.991929	0.996669	0.000701024	0.00260454	0.000439419	0.00133811	0.00107568	0.630995	0.564362	0.720383	Benign PZ
152	0.969804	0.996323	0.990291	0.99754	0.00118849	0.0124862	0.00100289	0.00170003	0.00114319	1.3271	0.124242	0.776088	0.954015	0.997414	0.991933	0.998203	0.000956459	0.00458429	0.000689985	0.00150987	0.00109211	0.93416	0.32051	0.745712	0.925057	0.997551	0.990981	0.997882	0.000816139	0.0036406	0.000582481	0.00139475	0.00107306	0.747762	0.410172	0.728939	0.880111	0.997219	0.989943	0.996883	0.000692287	0.00294811	0.0004737	0.00131854	0.00105591	0.639929	0.509336	0.711	Benign PZ
153	0.935829	0.997009	0.965768	0.994488	0.00123836	0.0711978	0.00107449	0.00197755	0.00116597	1.41241	0.113743	0.685051	0.922918	0.992054	0.976174	0.99737	0.000966704	0.00857892	0.000770071	0.0016741	0.00114781	0.965575	0.261465	0.675169	0.885085	0.992196	0.975512	0.997295	0.000801679	0.00508534	0.000587831	0.00150459	0.00112482	0.769601	0.393857	0.65936	0.84882	0.992498	0.973758	0.996883	0.0006788	0.00406986	0.000488659	0.00139355	0.00110915	0.644918	0.474077	0.646252	Benign PZ
154	0.979615	0.998441	0.996767	0.999237	0.00111403	0.00668495	0.000893013	0.00151059	0.0010717	1.30075	0.152598	0.817827	0.959258	0.999039	0.996778	0.998317	0.000905968	0.00325008	0.000586168	0.00138229	0.00100953	0.95693	0.381541	0.774886	0.913428	0.998891	0.995689	0.996425	0.000755791	0.00250315	0.000424271	0.00129684	0.000974576	0.802578	0.527079	0.741805	0.869533	0.998855	0.993396	0.99468	0.000638087	0.00220719	0.000337404	0.00122143	0.000950883	0.690157	0.606219	0.715733	Benign PZ
155	0.966998	0.998134	0.991238	0.999262	0.00116723	0.016626	0.00100504	0.00169728	0.00111447	1.37753	0.11051	0.765747	0.946552	0.997814	0.992422	0.998798	0.00093346	0.00447701	0.000656079	0.00150211	0.00106656	0.966841	0.332718	0.736243	0.905839	0.997658	0.990848	0.997565	0.000779398	0.00330686	0.000504137	0.00138236	0.00103707	0.786385	0.458888	0.711615	0.865038	0.997543	0.988577	0.996405	0.000660518	0.00280285	0.000412211	0.00129408	0.00101771	0.667273	0.541374	0.692295	Benign PZ
156	0.92708	0.99749	0.957596	0.993928	0.00126186	0.0445982	0.00105848	0.00206364	0.00118817	1.40552	0.133151	0.665975	0.922629	0.992657	0.971296	0.997152	0.000993063	0.0189162	0.000889612	0.00172966	0.00119392	0.942915	0.188533	0.666825	0.860983	0.989913	0.971895	0.996481	0.000805045	0.00558409	0.000603337	0.00156062	0.0011624	0.765254	0.390826	0.646367	0.819853	0.990133	0.969297	0.995875	0.000674563	0.00415722	0.000474419	0.00143799	0.00114305	0.641552	0.493037	0.631302	Benign PZ
157	0.961188	0.998484	0.981038	0.997033	0.00116382	0.0389943	0.0010228	0.00171909	0.00109046	1.40822	0.0956813	0.737703	0.941556	0.994938	0.987724	0.998073	0.000930236	0.00586398	0.000713143	0.00151133	0.00106364	0.975837	0.275649	0.720127	0.902304	0.99506	0.986636	0.997141	0.000773617	0.00358343	0.000514733	0.00138329	0.00103321	0.792978	0.438979	0.695974	0.86497	0.99544	0.984752	0.996398	0.000657197	0.00298697	0.000422944	0.00129168	0.00101552	0.670591	0.521796	0.678818	Benign PZ
158	0.956139	0.997164	0.984624	0.998698	0.00194564	0.0293199	0.00174409	0.00308383	0.00220114	0.905748	0.15761	0.734938	0.940363	0.996492	0.985973	0.999135	0.00155427	0.0104644	0.00140419	0.00276031	0.00218328	0.619469	0.293983	0.727184	0.863402	0.99571	0.984884	0.998482	0.0012508	0.0071072	0.00117255	0.00258796	0.00216385	0.49468	0.415632	0.716797	0.753857	0.994882	0.983045	0.997515	0.00100276	0.00586237	0.00101123	0.00247327	0.00215226	0.407005	0.502938	0.709579	Benign PZ
159	0.976502	0.999084	0.997182	0.999182	0.00143433	0.00676945	0.00111867	0.00200361	0.00146701	1.06537	0.211907	0.813859	0.956198	0.99923	0.996405	0.998491	0.0011617	0.00404205	0.000801142	0.00183371	0.00140704	0.773329	0.41406	0.779469	0.89916	0.998823	0.995327	0.996941	0.000956941	0.0031541	0.000594396	0.00172966	0.00137661	0.646091	0.562966	0.755279	0.840018	0.998586	0.99335	0.995581	0.000797289	0.00276184	0.000466917	0.00164104	0.00135873	0.549857	0.652524	0.738531	Benign PZ
160	0.919046	0.996661	0.963924	0.997975	0.00154398	0.034276	0.00129403	0.00266	0.00161923	1.17686	0.169204	0.659942	0.927648	0.995199	0.968764	0.999013	0.00122454	0.0145432	0.00107041	0.00222434	0.00163091	0.778147	0.251972	0.663775	0.86751	0.993333	0.968796	0.998604	0.000998243	0.00844934	0.000879474	0.00202047	0.00161091	0.618461	0.359626	0.65272	0.793791	0.991835	0.967172	0.99762	0.000819705	0.00641193	0.000741181	0.00188871	0.00159355	0.514859	0.445395	0.64126	Benign PZ
161	0.970033	0.997634	0.991368	0.998891	0.0015296	0.0155619	0.00132632	0.00223247	0.00158307	1.06291	0.139542	0.775343	0.949357	0.99762	0.992242	0.99878	0.00122492	0.00533275	0.000919287	0.00201108	0.0015361	0.753569	0.366294	0.751105	0.885716	0.997133	0.991276	0.997448	0.00100038	0.00388876	0.00069009	0.00188272	0.00150746	0.620916	0.520665	0.730783	0.820442	0.996832	0.989008	0.996087	0.00082641	0.00326277	0.000532864	0.00177984	0.00148939	0.523616	0.62613	0.715734	Benign PZ
162	0.944939	0.99724	0.974285	0.997709	0.00147492	0.0397195	0.00128162	0.00236509	0.00150442	1.19321	0.134893	0.699645	0.942209	0.995709	0.979708	0.998869	0.00118924	0.011601	0.00103858	0.00202905	0.00150859	0.79003	0.238392	0.700388	0.884346	0.994128	0.980034	0.998257	0.000974948	0.00650534	0.000828781	0.00186867	0.00148599	0.637583	0.369923	0.685897	0.807699	0.992859	0.978685	0.996969	0.000800776	0.00471173	0.000657638	0.00175728	0.00146758	0.53769	0.489161	0.671753	Benign PZ
163	0.951562	0.998052	0.981088	0.998922	0.00152401	0.0266157	0.00131397	0.00240586	0.00157895	1.14408	0.143994	0.71769	0.933422	0.996096	0.983883	0.999135	0.00120277	0.00802184	0.000975751	0.00209451	0.00155318	0.783902	0.305398	0.705232	0.870156	0.995029	0.982623	0.998023	0.000978552	0.00523031	0.00074966	0.00192498	0.00152554	0.632488	0.448526	0.687916	0.797746	0.9943	0.980107	0.996632	0.000804299	0.0041417	0.000588774	0.00180559	0.00150609	0.530069	0.556216	0.673464	Benign PZ
164	0.963076	0.998399	0.989605	0.999421	0.001224	0.0179375	0.00104956	0.00181583	0.00118172	1.34413	0.118389	0.753557	0.938251	0.997341	0.99111	0.998704	0.000967987	0.00475458	0.000677905	0.00160108	0.00113268	0.946547	0.345611	0.72469	0.893281	0.997189	0.989004	0.997324	0.000801166	0.00348457	0.000511218	0.00146541	0.00110061	0.768342	0.476235	0.699812	0.836294	0.996896	0.986338	0.995553	0.000667657	0.00288952	0.000397531	0.00136878	0.00107686	0.654903	0.571092	0.677997	Benign PZ
165	0.985922	0.999605	0.998327	0.999728	0.00192669	0.00799748	0.00162959	0.00256839	0.0020716	0.741534	0.200874	0.849527	0.942331	0.999198	0.998559	0.998343	0.00152647	0.0037932	0.000953922	0.00246572	0.0020134	0.599455	0.589759	0.818468	0.862431	0.999066	0.997662	0.99694	0.00122249	0.00321661	0.000641157	0.00236596	0.00198983	0.507822	0.738154	0.802528	0.768744	0.998964	0.995874	0.99585	0.000986334	0.00298578	0.000475408	0.00227284	0.0019803	0.426366	0.802806	0.795152	Benign PZ
166	0.962084	0.998222	0.989515	0.999263	0.00121491	0.0140208	0.00101165	0.00181084	0.00116996	1.36068	0.134901	0.751428	0.952042	0.997981	0.990532	0.999331	0.000986877	0.00568364	0.000755665	0.00157901	0.00114312	0.914876	0.287188	0.735184	0.909311	0.99727	0.989822	0.998259	0.000824929	0.00389051	0.000589644	0.00146032	0.00111745	0.745048	0.418478	0.714291	0.853308	0.996659	0.988271	0.996689	0.000690465	0.0030072	0.000453223	0.0013747	0.00109688	0.637837	0.537601	0.69436	Benign PZ
167	0.984702	0.999317	0.998717	0.999203	0.00204774	0.00596683	0.00158891	0.00273142	0.00223259	0.696374	0.305062	0.858115	0.949516	0.999395	0.99872	0.99842	0.00164134	0.00396273	0.00106006	0.00262465	0.00217938	0.557942	0.594078	0.830958	0.864718	0.999219	0.998066	0.997438	0.00131297	0.00341594	0.000751364	0.00253369	0.00216162	0.475014	0.734188	0.819399	0.760466	0.999055	0.996714	0.996685	0.00105367	0.00315535	0.000554835	0.00244723	0.00215567	0.398641	0.806731	0.814987	Benign PZ
168	0.97303	0.998145	0.994867	0.998691	0.00114806	0.00979161	0.000955197	0.00161706	0.00110502	1.34251	0.131024	0.794662	0.954011	0.998536	0.995159	0.998323	0.000929716	0.00379937	0.000631129	0.0014537	0.00105176	0.951976	0.356163	0.759591	0.914235	0.998432	0.99383	0.997059	0.000780008	0.00291421	0.000484713	0.00135097	0.00102168	0.781373	0.483529	0.732694	0.85736	0.998118	0.991942	0.995016	0.000651979	0.00240465	0.000363462	0.00127434	0.000997236	0.675312	0.59315	0.707098	Benign PZ
169	0.98804	0.999171	0.999013	0.9986	0.00208492	0.00468474	0.00150774	0.00267244	0.00225569	0.621974	0.394169	0.886096	0.947691	0.99943	0.999284	0.997743	0.0016625	0.00341327	0.000889608	0.00261303	0.00219584	0.539711	0.706053	0.854485	0.862318	0.999411	0.998826	0.996781	0.00132596	0.0031122	0.000616773	0.00253786	0.00217863	0.468833	0.804111	0.842991	0.750778	0.999335	0.997647	0.996022	0.00105771	0.00295265	0.000448441	0.00245673	0.00217351	0.396091	0.853492	0.839109	Benign PZ
170	0.982322	0.99875	0.996688	0.999416	0.00199934	0.0149023	0.00182921	0.00273186	0.00217876	0.748263	0.132855	0.832994	0.943393	0.998521	0.997294	0.998491	0.00158026	0.0043035	0.00106868	0.00259972	0.00212317	0.587959	0.546925	0.805304	0.87501	0.998519	0.996319	0.997672	0.00128177	0.00367742	0.000807718	0.00248565	0.00210455	0.487142	0.677234	0.793429	0.772071	0.998336	0.99483	0.996839	0.00103148	0.00333666	0.000614724	0.00239432	0.00209683	0.40781	0.760278	0.787775	Benign PZ
171	0.985972	0.999076	0.996971	0.999589	0.00208593	0.017346	0.00194356	0.00279123	0.00227068	0.695007	0.116687	0.843329	0.953119	0.998699	0.997667	0.99906	0.00168514	0.00475481	0.00129288	0.00267311	0.00223118	0.544528	0.47371	0.823353	0.876365	0.998547	0.997256	0.998341	0.00135972	0.00377171	0.000938765	0.00258292	0.00221673	0.461658	0.662181	0.814048	0.765039	0.998338	0.996232	0.997659	0.00108783	0.00334223	0.00068027	0.00250121	0.0022116	0.388807	0.772067	0.81027	Benign PZ
172	0.972218	0.998467	0.984493	0.997097	0.00211203	0.0631999	0.00198044	0.00314138	0.00237587	0.80149	0.122457	0.763725	0.938266	0.996187	0.988751	0.998093	0.0016722	0.040222	0.00184951	0.00290276	0.00235513	0.574628	0.145441	0.75415	0.85825	0.995117	0.98838	0.99774	0.00134341	0.0340577	0.00181463	0.00275428	0.00233952	0.462914	0.154415	0.74557	0.745829	0.994312	0.987017	0.997098	0.00107297	0.00616605	0.00123119	0.00265002	0.00233166	0.379866	0.464516	0.740604	Benign PZ
173	0.972673	0.99868	0.983769	0.997014	0.00217378	0.0717074	0.00204544	0.00324005	0.00246261	0.782769	0.123543	0.761961	0.944226	0.996881	0.988196	0.998213	0.0017383	0.0489804	0.00193217	0.00299494	0.00244919	0.55569	0.141552	0.755713	0.86609	0.996088	0.988104	0.998025	0.00140055	0.0445184	0.00191002	0.00285038	0.00243644	0.44686	0.146169	0.748838	0.741769	0.995502	0.987127	0.997494	0.00111237	0.0437396	0.00190636	0.00275125	0.00243004	0.367005	0.14701	0.744869	Benign PZ
174	0.963182	0.998207	0.981342	0.99752	0.00203737	0.0453088	0.00186306	0.00315851	0.00230731	0.857143	0.142411	0.7393	0.93343	0.995795	0.985424	0.998403	0.0016019	0.02423	0.00167781	0.00286627	0.00228515	0.601691	0.186862	0.729796	0.855783	0.994508	0.98458	0.99794	0.00128701	0.0111038	0.0014544	0.00269414	0.00226697	0.479219	0.292595	0.720204	0.759271	0.993986	0.98289	0.997315	0.00103919	0.00680267	0.00117895	0.00258091	0.00225758	0.39117	0.44464	0.714461	Benign PZ
175	0.987877	0.999228	0.996257	0.999436	0.00219569	0.0306777	0.0021059	0.00290749	0.00239542	0.652428	0.0919806	0.845415	0.958188	0.998458	0.997352	0.999239	0.00179073	0.00583143	0.00156126	0.00279496	0.00236528	0.511477	0.370029	0.830413	0.87519	0.998252	0.997228	0.998682	0.00143775	0.00412451	0.00113378	0.00271553	0.0023539	0.438548	0.612621	0.82326	0.770916	0.998117	0.996462	0.99827	0.00115492	0.00359324	0.00085117	0.00263804	0.00235068	0.368066	0.740309	0.82095	Benign PZ
176	0.98085	0.998506	0.992617	0.998744	0.00199246	0.0456759	0.00189274	0.0027894	0.00217361	0.785647	0.0985867	0.806214	0.951023	0.997324	0.994537	0.998831	0.00160297	0.00636207	0.00136575	0.00261708	0.00213943	0.583288	0.355123	0.789504	0.877684	0.997088	0.994089	0.998105	0.00129527	0.00442124	0.00101801	0.00250273	0.00212177	0.483907	0.557834	0.77844	0.791983	0.99696	0.99281	0.997522	0.00105398	0.00379822	0.00080095	0.00240975	0.0021148	0.402676	0.671416	0.773385	Benign PZ
177	0.989914	0.999276	0.997075	0.999424	0.00216426	0.034556	0.00209806	0.0027917	0.00233664	0.622426	0.0778253	0.860932	0.960622	0.998648	0.998059	0.99919	0.00177752	0.00482984	0.00145042	0.00270453	0.00230648	0.501902	0.436635	0.845083	0.878433	0.998533	0.998037	0.998616	0.00142988	0.00362356	0.000996491	0.00264103	0.00229537	0.439767	0.685099	0.837726	0.769967	0.998434	0.997406	0.998154	0.00114509	0.00322259	0.000698277	0.00257015	0.00229221	0.373559	0.802575	0.835339	Benign PZ
178	0.993075	0.999382	0.997926	0.999509	0.00222998	0.0410507	0.00218745	0.00277368	0.00238569	0.549887	0.0630991	0.88182	0.96222	0.998929	0.998742	0.999219	0.00183781	0.00421939	0.00142206	0.00272011	0.00235682	0.469246	0.509193	0.866177	0.888772	0.998928	0.998779	0.998843	0.001494	0.00341049	0.000985396	0.00267306	0.00234876	0.419947	0.731439	0.860704	0.78365	0.998884	0.998399	0.998548	0.0012	0.00312006	0.000705895	0.00261346	0.00234684	0.361273	0.82897	0.859219	Benign PZ
179	0.981061	0.998141	0.989664	0.99792	0.00252178	0.0347268	0.0023671	0.00363925	0.00290736	0.664653	0.136499	0.792767	0.953642	0.998129	0.992142	0.998726	0.00205593	0.0275859	0.00227789	0.0034338	0.00290109	0.47845	0.155054	0.789814	0.83545	0.997757	0.992263	0.998518	0.00160413	0.0264759	0.00226346	0.00331884	0.0028931	0.391918	0.158635	0.78583	0.667668	0.9974	0.991529	0.998138	0.00124058	0.0263479	0.00226188	0.00323165	0.00289054	0.319585	0.159053	0.784398	Benign PZ
180	0.975448	0.997325	0.984136	0.995914	0.00234022	0.0879771	0.00223735	0.00344998	0.00268249	0.725344	0.119586	0.771844	0.945075	0.996674	0.988668	0.997621	0.00187443	0.0628306	0.00214155	0.00321999	0.00267072	0.51977	0.133117	0.766601	0.839372	0.996001	0.98883	0.997427	0.00147306	0.059029	0.00212659	0.00308514	0.00265822	0.421503	0.135685	0.760167	0.700982	0.995579	0.98787	0.997007	0.0011579	0.0585656	0.0021249	0.00298825	0.00265343	0.343366	0.135997	0.757352	Benign PZ
181	0.977907	0.998171	0.990112	0.998422	0.00242858	0.0195667	0.00216442	0.00357533	0.00280696	0.701673	0.179099	0.784587	0.946825	0.998158	0.991928	0.998954	0.00195769	0.015016	0.00202603	0.00334796	0.00279501	0.50111	0.221068	0.779465	0.840369	0.997638	0.991635	0.998607	0.00153766	0.013775	0.00198237	0.00321729	0.00278465	0.405715	0.237285	0.774346	0.697105	0.997255	0.990608	0.998196	0.00120542	0.0135866	0.00197538	0.00312446	0.0027813	0.329501	0.240021	0.772467	Benign PZ
182	0.987765	0.998254	0.996655	0.998226	0.00228098	0.00896652	0.00195761	0.00303053	0.00250979	0.635164	0.210998	0.854298	0.958855	0.998648	0.997491	0.998642	0.0018768	0.00599373	0.00165384	0.00291322	0.00248445	0.490157	0.369438	0.841935	0.855725	0.998293	0.997469	0.998139	0.00148027	0.00444039	0.00127416	0.0028414	0.00247389	0.42588	0.579791	0.835584	0.72491	0.998002	0.996704	0.997672	0.00116633	0.00365705	0.000860635	0.00276351	0.0024711	0.357329	0.761272	0.83368	Benign PZ
183	0.984199	0.997419	0.994963	0.997858	0.00236328	0.0189852	0.00221616	0.0032172	0.00264188	0.640833	0.128614	0.838456	0.949689	0.997796	0.996339	0.998434	0.00192253	0.0071468	0.00179458	0.00308295	0.00261986	0.489415	0.328323	0.828066	0.837704	0.997498	0.996319	0.997976	0.00150452	0.00496882	0.00139229	0.00299646	0.0026096	0.41715	0.545253	0.822247	0.690296	0.997182	0.995452	0.997476	0.00117433	0.00400346	0.000958657	0.00291303	0.0026068	0.346214	0.736158	0.820456	Benign PZ
184	0.983918	0.997736	0.995226	0.998385	0.0022049	0.0130233	0.0019746	0.00303055	0.00244415	0.694149	0.163976	0.830402	0.952743	0.998093	0.996317	0.998678	0.00179403	0.00625585	0.00156261	0.00288232	0.00241779	0.521868	0.372334	0.817598	0.869978	0.997884	0.996065	0.998242	0.0014405	0.00474509	0.00124943	0.00278549	0.00240602	0.438177	0.545075	0.810607	0.746212	0.997587	0.995175	0.997747	0.00114307	0.00403781	0.000977277	0.00270228	0.00240215	0.365873	0.677879	0.807988	Benign PZ
185	0.990459	0.999656	0.999473	0.998969	0.00199617	0.00439191	0.00142304	0.00252408	0.00213457	0.628651	0.396642	0.890742	0.945563	0.999666	0.999613	0.997643	0.00158693	0.00316575	0.000775622	0.00247897	0.00207042	0.560016	0.728346	0.85508	0.824193	0.999517	0.999234	0.995412	0.00122882	0.00280835	0.000392871	0.00241688	0.00204492	0.502469	0.852295	0.837155	0.681551	0.999455	0.997436	0.993337	0.000959129	0.00269056	0.000245026	0.00232551	0.00203504	0.427223	0.888491	0.829319	Benign PZ
186	0.991932	0.999428	0.999411	0.998494	0.0020281	0.00333046	0.00112003	0.00248335	0.00215935	0.553738	0.620486	0.914479	0.948565	0.999604	0.999659	0.997506	0.00163512	0.00287712	0.000645836	0.00246799	0.0021029	0.522769	0.808063	0.881515	0.836049	0.999597	0.999546	0.995815	0.0012754	0.00268164	0.00034349	0.00242906	0.0020831	0.483904	0.883918	0.867014	0.688902	0.999576	0.998477	0.994186	0.000994089	0.00260091	0.000213177	0.00235333	0.00207668	0.417507	0.910075	0.861717	Benign PZ
187	0.978178	0.997949	0.991636	0.998173	0.00211332	0.0438783	0.00201223	0.00299519	0.00234512	0.755575	0.10628	0.802174	0.927838	0.996321	0.994003	0.997982	0.00163674	0.00565033	0.00128545	0.00282595	0.00229556	0.5804	0.454235	0.779518	0.792519	0.995817	0.993151	0.996025	0.00125457	0.00386772	0.000715306	0.00269455	0.00226774	0.48441	0.725398	0.763516	0.630686	0.99559	0.990401	0.99386	0.000971571	0.00338436	0.000411402	0.00257973	0.00225442	0.400977	0.830312	0.75484	Benign PZ
188	0.982296	0.99869	0.99253	0.99888	0.00221757	0.0339979	0.00209125	0.00311076	0.00246945	0.716061	0.114448	0.80757	0.927426	0.996911	0.994697	0.998493	0.0017333	0.00838093	0.00166184	0.00295451	0.00243689	0.548569	0.297768	0.79199	0.800097	0.996153	0.994156	0.99713	0.00133683	0.00418998	0.000909564	0.0028333	0.00241667	0.457636	0.685251	0.780493	0.629567	0.995782	0.992107	0.995459	0.00103039	0.00349082	0.00047873	0.00272828	0.00240787	0.378563	0.835466	0.774846	Benign PZ
189	0.968237	0.998312	0.992087	0.99946	0.001874	0.0135104	0.00159224	0.00280877	0.00206412	0.898909	0.188759	0.77286	0.922442	0.997416	0.992606	0.998494	0.00145509	0.0058489	0.00110153	0.00257231	0.00201212	0.654317	0.432052	0.749122	0.802867	0.996275	0.990645	0.995884	0.00112679	0.00406063	0.000686268	0.00241229	0.00197458	0.53892	0.650843	0.727422	0.669782	0.99575	0.986648	0.99316	0.00088593	0.00344755	0.00043507	0.0022829	0.00195237	0.447808	0.763988	0.712778	Benign PZ
190	0.974633	0.998094	0.99062	0.998657	0.00209616	0.0390559	0.00197139	0.00306012	0.0023465	0.789313	0.11958	0.785057	0.925236	0.996442	0.992845	0.99843	0.00164086	0.00752454	0.0014589	0.00285707	0.00231321	0.582346	0.347401	0.769478	0.79979	0.995485	0.991942	0.996749	0.00126657	0.00439272	0.000883892	0.00271629	0.00228726	0.480799	0.64604	0.754906	0.641594	0.994979	0.989247	0.994735	0.000982499	0.00358756	0.000499025	0.00260061	0.00227409	0.397006	0.799276	0.746503	Benign PZ
191	0.980252	0.998667	0.996427	0.999452	0.00217555	0.0109114	0.00189298	0.00304153	0.00242764	0.7176	0.195772	0.824596	0.937058	0.998491	0.996868	0.998777	0.00171481	0.00512949	0.0012904	0.00288777	0.00238215	0.551533	0.501552	0.803548	0.828812	0.998092	0.995995	0.997591	0.00134219	0.00401435	0.00087147	0.00277059	0.00236318	0.459533	0.697067	0.792572	0.687699	0.997737	0.994156	0.996438	0.00105233	0.00353669	0.000574196	0.00267133	0.00235611	0.380394	0.804998	0.787936	Benign PZ
192	0.991094	0.998693	0.997679	0.999217	0.00231824	0.017021	0.00220668	0.0029585	0.00251908	0.568338	0.101961	0.872798	0.947065	0.998723	0.998542	0.99876	0.00185048	0.00411077	0.00127238	0.00289739	0.0024808	0.488338	0.611601	0.853492	0.819997	0.998578	0.998463	0.997742	0.00142917	0.00335389	0.000681484	0.00283622	0.00246801	0.434341	0.829044	0.845505	0.6577	0.99849	0.997428	0.996761	0.00110512	0.00311579	0.000379722	0.00275492	0.00246455	0.365697	0.897233	0.843081	Benign PZ
193	0.987477	0.99892	0.994356	0.998348	0.00239901	0.0828432	0.00236268	0.003207	0.00266016	0.614438	0.0823367	0.839204	0.941485	0.997695	0.996291	0.998556	0.00191736	0.0589072	0.00228378	0.00309795	0.00263722	0.487817	0.0934923	0.827954	0.805197	0.996892	0.996338	0.997726	0.00146987	0.00405366	0.00102426	0.0030158	0.00262503	0.421143	0.721405	0.820921	0.633748	0.99673	0.995256	0.996851	0.00113143	0.00346305	0.00051756	0.00292857	0.00262156	0.34964	0.869595	0.818673	Benign PZ
194	0.992051	0.999513	0.998604	0.999724	0.00246105	0.0163019	0.00235705	0.00307834	0.0026751	0.507281	0.0992208	0.887089	0.940533	0.999102	0.99915	0.999027	0.00194818	0.00392892	0.00124193	0.00304293	0.00264005	0.459098	0.689406	0.869626	0.809647	0.999012	0.999072	0.99818	0.0014982	0.00335943	0.000626788	0.00299087	0.00263073	0.413087	0.869363	0.863975	0.636409	0.998947	0.998224	0.997386	0.0011517	0.00318412	0.000344704	0.00291472	0.00262876	0.347603	0.918708	0.862647	Benign PZ
195	0.99409	0.999762	0.999742	0.999679	0.00234051	0.00436467	0.00182428	0.00276901	0.00249207	0.420484	0.387923	0.925715	0.948458	0.999801	0.999839	0.998651	0.00186938	0.00304795	0.000660806	0.00278534	0.00244654	0.445465	0.867944	0.900873	0.826373	0.999791	0.999798	0.997647	0.00144543	0.00291557	0.000362693	0.00276444	0.00243626	0.425721	0.917312	0.893917	0.665278	0.999768	0.999161	0.996787	0.00111748	0.00285317	0.000223455	0.0026992	0.00243426	0.366806	0.936059	0.892405	Benign PZ
196	0.952865	0.998303	0.957719	0.990384	0.00240237	0.163111	0.00222584	0.00396195	0.00292348	0.763606	0.166375	0.691712	0.893225	0.995572	0.970182	0.994292	0.0018181	0.117791	0.00212457	0.00361024	0.00292337	0.532623	0.17763	0.690338	0.714829	0.992723	0.969947	0.9936	0.00135754	0.112026	0.00210575	0.00340356	0.00289742	0.417371	0.179909	0.679231	0.512971	0.990474	0.967132	0.992005	0.00103303	0.111374	0.00210352	0.00328218	0.00288274	0.332031	0.180185	0.672086	Benign PZ
197	0.98916	0.995857	0.998369	0.997032	0.00196338	0.00211017	0.00209236	0.00231589	0.00208494	0.462947	1.00402	0.950409	0.906822	0.999266	0.998776	0.992274	0.00146367	0.00250609	4.4e-08	0.00239757	0.00196779	0.611905	0.916869	0.878523	0.745519	0.999379	0.99827	0.986811	0.00109524	0.0025087	2.246e-05	0.00232615	0.00192296	0.552805	0.91478	0.845535	0.55063	0.999442	0.994754	0.980963	0.000831096	0.00251023	2.7461e-05	0.00220884	0.00190145	0.470499	0.914145	0.828304	Benign PZ
198	0.993398	0.999419	0.999334	0.998549	0.00200713	0.00252865	0.000161704	0.00235495	0.0021147	0.458323	0.911033	0.938813	0.935522	0.999671	0.999491	0.995895	0.00155764	0.00253489	0.000153706	0.00240524	0.00203063	0.551476	0.910135	0.887406	0.809052	0.999727	0.999373	0.993218	0.00119991	0.00253299	0.000157273	0.00236383	0.00200386	0.511564	0.910209	0.867123	0.643221	0.999741	0.997788	0.990421	0.000925234	0.00250454	0.000107729	0.00227693	0.00199389	0.440182	0.918928	0.858707	Benign PZ
1	0.910445	0.995769	0.969053	0.998226	0.000817161	0.0206201	0.000641848	0.00134554	0.00062178	2.16812	0.11421	0.657639	0.914815	0.995202	0.974991	0.998826	0.000637855	0.00686608	0.000458383	0.0010768	0.000612604	1.44069	0.223864	0.650918	0.896518	0.995258	0.974139	0.998898	0.000538057	0.00481517	0.000378168	0.00094049	0.000599309	1.12795	0.2932	0.639225	0.862925	0.994432	0.973808	0.998133	0.000458031	0.00357902	0.000310746	0.000861372	0.000583459	0.95872	0.365358	0.622434	Cancerous tissue
2	0.897261	0.99473	0.9646	0.99798	0.00101374	0.0181193	0.000772929	0.00174118	0.000853435	1.78112	0.154453	0.643141	0.90013	0.994817	0.967986	0.998884	0.000776328	0.00749856	0.000550316	0.00138577	0.00083445	1.2056	0.274761	0.632907	0.870393	0.994427	0.966057	0.998639	0.000643785	0.00544731	0.000448396	0.00120756	0.000815713	0.954128	0.350828	0.619697	0.82202	0.993186	0.964289	0.997457	0.000538157	0.00420637	0.000363418	0.00110065	0.000794751	0.811424	0.425657	0.602126	Cancerous tissue
3	0.905794	0.997519	0.9712	0.99931	0.00110046	0.0154769	0.000827826	0.0018852	0.000978898	1.6401	0.173588	0.655135	0.913038	0.996687	0.972061	0.999493	0.000857902	0.00803355	0.00063521	0.00151514	0.000969545	1.09096	0.27434	0.64972	0.877666	0.995436	0.970624	0.998952	0.000711447	0.00571253	0.000518018	0.00133782	0.000949203	0.865455	0.357483	0.635743	0.826746	0.993932	0.968841	0.99769	0.000594696	0.00438672	0.000421249	0.00122826	0.000928634	0.733873	0.437896	0.618826	Cancerous tissue
4	0.963516	0.998414	0.991315	0.999515	0.00127661	0.0116534	0.00104449	0.00189809	0.00125337	1.29246	0.153415	0.758634	0.933793	0.997781	0.991854	0.998394	0.0010013	0.00456248	0.000677456	0.00168082	0.00119452	0.921458	0.377448	0.725163	0.868055	0.997233	0.989447	0.995921	0.000810936	0.00328642	0.000468534	0.00154225	0.00115269	0.759558	0.533121	0.694116	0.804341	0.997065	0.985389	0.993634	0.000668935	0.00281401	0.000356778	0.00143234	0.0011243	0.645658	0.61869	0.669677	Cancerous tissue
5	0.96501	0.996854	0.993428	0.998698	0.00141532	0.00998704	0.00115878	0.00208206	0.00144237	1.15287	0.173189	0.776188	0.932499	0.997738	0.993238	0.997621	0.00110365	0.00411984	0.0006936	0.00187099	0.00136936	0.840827	0.452943	0.736942	0.858898	0.997522	0.990791	0.995179	0.000887764	0.00325678	0.000487831	0.00172794	0.0013272	0.694082	0.589864	0.706983	0.794281	0.997469	0.986453	0.993089	0.000730021	0.00290471	0.00038014	0.00161035	0.00130019	0.585546	0.660842	0.684851	Cancerous tissue
6	0.920629	0.996532	0.960578	0.996296	0.00121467	0.0381046	0.00100979	0.00201748	0.00112501	1.46979	0.134969	0.660217	0.917585	0.993477	0.970111	0.998313	0.000944182	0.0100357	0.000753384	0.00166487	0.00111579	0.992907	0.25328	0.655244	0.864591	0.991909	0.970228	0.99769	0.000772252	0.0057547	0.000573078	0.0014891	0.00109008	0.79797	0.379012	0.638319	0.803453	0.990883	0.967919	0.996263	0.000638923	0.00420546	0.000442801	0.00137039	0.00106653	0.676384	0.483103	0.620013	Cancerous tissue
7	0.919639	0.99525	0.967402	0.997319	0.00121427	0.0302734	0.00100483	0.00202892	0.00113364	1.47332	0.139498	0.665874	0.915918	0.994277	0.971591	0.998662	0.000937909	0.0080445	0.000703652	0.00166554	0.0011085	1.00078	0.289373	0.654581	0.871226	0.993605	0.97058	0.998155	0.000772185	0.00555893	0.000561057	0.00148285	0.00108533	0.798285	0.387695	0.639386	0.8032	0.99224	0.968729	0.996547	0.000637648	0.00425427	0.000443769	0.00136758	0.00106187	0.678602	0.47974	0.621036	Cancerous tissue
8	0.969683	0.998753	0.993627	0.999582	0.0013783	0.0110679	0.00114497	0.00200247	0.00138885	1.16898	0.15576	0.778809	0.941591	0.998139	0.994003	0.998545	0.00109805	0.0044843	0.000765061	0.0018043	0.00133739	0.834786	0.389664	0.748956	0.882167	0.997751	0.992232	0.996615	0.000896591	0.00329117	0.000541342	0.00167627	0.0013016	0.688827	0.551291	0.722044	0.813352	0.997505	0.989442	0.994609	0.000739203	0.00281601	0.000408357	0.00157562	0.00127778	0.586192	0.646405	0.701057	Cancerous tissue
9	0.965892	0.995658	0.99283	0.99758	0.00140199	0.00716252	0.00105942	0.00204968	0.00142434	1.15578	0.225762	0.779661	0.93566	0.997294	0.993635	0.997335	0.00110922	0.00405097	0.000712419	0.00184969	0.00136691	0.831349	0.444585	0.746653	0.87496	0.997303	0.991663	0.995631	0.000905366	0.00324307	0.000525263	0.00171446	0.00133164	0.682338	0.573851	0.720384	0.786882	0.996943	0.988642	0.992896	0.000735579	0.00276082	0.000373974	0.00161077	0.00130379	0.583689	0.675826	0.69644	Cancerous tissue
10	0.949816	0.997973	0.969388	0.995	0.00105646	0.0419214	0.000902084	0.00159255	0.000933923	1.58302	0.0993544	0.706219	0.927309	0.992871	0.982448	0.997104	0.000831783	0.00712394	0.000648644	0.0013816	0.000915065	1.10129	0.239374	0.692468	0.844109	0.991092	0.982593	0.993768	0.000664799	0.0030807	0.000364248	0.00126194	0.000867274	0.92519	0.485593	0.654616	0.792284	0.99211	0.977462	0.991734	0.000551641	0.00255312	0.000272875	0.00115238	0.000837647	0.787586	0.571728	0.627876	Cancerous tissue
11	0.969934	0.999627	0.986192	0.998628	0.00141423	0.0206995	0.00122162	0.00206554	0.00141785	1.15255	0.125305	0.75812	0.931998	0.996236	0.989797	0.998079	0.00109473	0.00546838	0.000804168	0.00185663	0.00135381	0.848607	0.353155	0.724741	0.868354	0.99585	0.988051	0.996375	0.000889935	0.00369494	0.000562488	0.00170991	0.00131852	0.6941	0.525001	0.69992	0.785527	0.995482	0.984956	0.993946	0.000725542	0.00301706	0.000403992	0.00159937	0.00129136	0.59077	0.637734	0.677652	Cancerous tissue
12	0.943839	0.990527	0.95216	0.982646	0.00082337	0.0191978	0.000656768	0.00117872	0.000654999	1.92258	0.100684	0.709404	0.925211	0.990689	0.976744	0.992574	0.000637861	0.00873245	0.000504786	0.00103196	0.000617988	1.41209	0.175846	0.683272	0.853774	0.987804	0.979315	0.990376	0.000515774	0.00287667	0.000285598	0.000939212	0.000575205	1.18788	0.396401	0.643162	0.845132	0.990716	0.974447	0.991718	0.000442441	0.0025294	0.000249892	0.000843982	0.000558397	0.991286	0.440248	0.625173	Cancerous tissue
13	0.890057	0.983434	0.973772	0.990635	0.00137317	0.076956	0.00122598	0.00241199	0.00138979	1.32852	0.128531	0.668796	0.900559	0.991112	0.971612	0.995235	0.00106183	0.00625988	0.000713402	0.0019766	0.00136072	0.891468	0.392254	0.655695	0.876522	0.992879	0.96803	0.996073	0.000887507	0.00546342	0.000628322	0.00175433	0.00134418	0.69582	0.444198	0.64594	0.777078	0.991608	0.966388	0.994393	0.000718401	0.00450038	0.00050461	0.00163025	0.00131814	0.591605	0.526229	0.627667	Cancerous tissue
14	0.920817	0.992965	0.946242	0.983269	0.000699333	0.158096	0.000588853	0.00106226	0.000495878	2.39594	0.0714867	0.671296	0.924989	0.987667	0.974942	0.993302	0.000556709	0.00752512	0.000428233	0.000892809	0.000501447	1.60673	0.167724	0.67237	0.913716	0.990749	0.976937	0.99562	0.00047516	0.0040204	0.00033504	0.000786897	0.000489876	1.25084	0.260906	0.66051	0.902265	0.992479	0.977364	0.996473	0.000414984	0.00303301	0.000286112	0.000721	0.000481127	1.04454	0.322842	0.64946	Cancerous tissue
15	0.989958	0.997626	0.997525	0.997541	0.000747072	0.00272719	0.000523329	0.000913154	0.000692221	1.48614	0.194497	0.880581	0.975426	0.999051	0.998848	0.997399	0.000637322	0.00166046	0.000311662	0.00087539	0.000638478	1.18612	0.448554	0.824884	0.952848	0.999388	0.9984	0.99641	0.000553828	0.00157457	0.00028311	0.000833325	0.000608347	1.00475	0.485382	0.784462	0.925353	0.99947	0.997586	0.995246	0.000483043	0.0014468	0.000243277	0.000796737	0.000588154	0.880552	0.541372	0.752463	Cancerous tissue
16	0.970353	0.997409	0.990106	0.998446	0.00126535	0.0292484	0.00113847	0.00181642	0.00123683	1.25353	0.0917292	0.773015	0.933982	0.996747	0.992617	0.997562	0.000987253	0.00397098	0.000631258	0.00163976	0.00116805	0.929136	0.408734	0.732575	0.879971	0.997009	0.990386	0.995794	0.000809063	0.00308524	0.00045999	0.0015063	0.00113058	0.761115	0.539604	0.703426	0.826457	0.997119	0.986893	0.99406	0.000673736	0.00271423	0.000365862	0.00140323	0.00110534	0.646004	0.613238	0.680539	Cancerous tissue
17	0.979496	0.996767	0.994094	0.997774	0.000952912	0.0850681	0.000891079	0.00127906	0.000880146	1.49073	0.0481469	0.812858	0.960783	0.998002	0.996192	0.997927	0.000784124	0.00302878	0.000513714	0.00116959	0.000831693	1.07904	0.336322	0.774548	0.915325	0.99806	0.995665	0.99577	0.000656551	0.00213338	0.00034015	0.00110001	0.000795718	0.91296	0.516702	0.736556	0.879419	0.99835	0.993553	0.994337	0.00055984	0.0019292	0.000283196	0.00103305	0.000772669	0.784538	0.577747	0.708445	Cancerous tissue
18	0.979845	0.996056	0.99478	0.996118	0.00103108	0.00531078	0.000788639	0.00138015	0.000979896	1.37078	0.17123	0.82789	0.970173	0.997937	0.996198	0.997665	0.000875093	0.0035028	0.000645622	0.00125619	0.000947531	0.930089	0.29011	0.802361	0.939769	0.998136	0.99619	0.996846	0.000748219	0.00240354	0.000472125	0.00119317	0.000920015	0.785017	0.468207	0.772989	0.892829	0.998118	0.995657	0.995323	0.000636433	0.00195399	0.000348003	0.00114345	0.000899837	0.690956	0.599358	0.747113	Cancerous tissue
19	0.856724	0.988429	0.943148	0.993086	0.00108816	0.0403642	0.00086638	0.00197704	0.00092566	1.68339	0.146826	0.605078	0.879148	0.989593	0.953313	0.996767	0.000830988	0.00908239	0.000601182	0.00154663	0.000935401	1.13458	0.28223	0.607645	0.832839	0.989323	0.952194	0.996819	0.000674632	0.00603037	0.000463661	0.00133913	0.000909864	0.908521	0.377462	0.592125	0.778102	0.988584	0.949447	0.995838	0.000557956	0.00468786	0.000370228	0.00120967	0.000886527	0.771221	0.452487	0.575209	Cancerous tissue
20	0.847949	0.982425	0.941159	0.987041	0.00121023	0.0735676	0.00100515	0.00223399	0.00110703	1.51837	0.146073	0.606721	0.864794	0.984826	0.950133	0.993895	0.000913237	0.00800054	0.00062929	0.0017628	0.00110371	1.03455	0.335479	0.603595	0.809926	0.986276	0.946546	0.994299	0.000732959	0.00573305	0.000478936	0.00152295	0.00107083	0.829597	0.432479	0.585709	0.732797	0.985916	0.942292	0.992904	0.000596475	0.00460951	0.00037307	0.00137594	0.0010409	0.705476	0.509265	0.566326	Cancerous tissue
21	0.95108	0.996804	0.987915	0.9988	0.00101422	0.00966084	0.00077519	0.00155118	0.000910612	1.66402	0.156971	0.730017	0.933749	0.997421	0.98888	0.998601	0.000801945	0.0047487	0.000550014	0.00132544	0.000870572	1.13786	0.304183	0.704123	0.885145	0.996892	0.986706	0.996831	0.00066062	0.00331953	0.000405023	0.00119861	0.000834962	0.927265	0.429768	0.674508	0.829713	0.996516	0.983258	0.994568	0.000550044	0.00265201	0.000305974	0.00110625	0.000806633	0.795624	0.52657	0.647158	Cancerous tissue
22	0.937605	0.993805	0.980346	0.996897	0.00111782	0.0436644	0.000975799	0.00177427	0.00102692	1.55426	0.102403	0.704667	0.921075	0.99503	0.982942	0.997951	0.000868509	0.00534782	0.000594151	0.00149595	0.000985097	1.0694	0.325655	0.681326	0.864663	0.994806	0.980645	0.996386	0.000707894	0.00380441	0.000439707	0.00134244	0.00094881	0.868689	0.446123	0.654629	0.811383	0.994714	0.976452	0.994642	0.000588264	0.00312	0.000343452	0.00123126	0.000921897	0.738296	0.529922	0.631554	Cancerous tissue
23	0.965111	0.997991	0.991702	0.999262	0.000864679	0.0111619	0.000708462	0.00124572	0.000751593	1.83214	0.104981	0.762195	0.944611	0.998086	0.992915	0.998536	0.000689198	0.00375603	0.000454971	0.00108914	0.000700572	1.28666	0.289062	0.724378	0.905591	0.998016	0.990976	0.996917	0.000575723	0.00269124	0.000338028	0.00099077	0.000667107	1.04953	0.408025	0.691594	0.865753	0.997964	0.988054	0.995221	0.000487574	0.00223341	0.00026819	0.000917045	0.000642474	0.900189	0.488826	0.663544	Cancerous tissue
24	0.959801	0.99819	0.993914	0.999264	0.00102304	0.00711077	0.00075328	0.00152038	0.000939834	1.6053	0.180483	0.758583	0.940521	0.998561	0.992901	0.998438	0.00081506	0.00400613	0.000535559	0.00132192	0.000889506	1.10848	0.334136	0.724983	0.888285	0.998068	0.990686	0.996169	0.000670428	0.00290283	0.000384163	0.00120747	0.000850094	0.912784	0.468669	0.690903	0.830817	0.997764	0.987177	0.993632	0.000557725	0.00241086	0.000289753	0.00111879	0.000820425	0.785084	0.560153	0.66127	Cancerous tissue
25	0.980265	0.998785	0.99861	0.998636	0.00140805	0.00369861	0.000864451	0.00188244	0.00143807	1.00147	0.387119	0.845876	0.945431	0.999376	0.998277	0.996454	0.00111072	0.00289018	0.000553386	0.001777	0.00134488	0.809265	0.581286	0.788171	0.902242	0.999453	0.996328	0.995295	0.000925007	0.00273151	0.000488229	0.00166494	0.00131281	0.666228	0.624487	0.761735	0.834668	0.999273	0.994213	0.993575	0.000765535	0.00250113	0.000389208	0.00157953	0.00129123	0.571383	0.689784	0.740966	Cancerous tissue
26	0.913348	0.996591	0.961685	0.995612	0.000725171	0.0234639	0.000572066	0.00116512	0.000516723	2.40841	0.0988034	0.657572	0.926928	0.995458	0.974126	0.998405	0.000573088	0.00843842	0.000436781	0.000930846	0.000518857	1.57225	0.174864	0.659017	0.920334	0.995586	0.975462	0.998994	0.000492868	0.00553162	0.000370503	0.000814367	0.000514953	1.20608	0.233324	0.655227	0.932449	0.995816	0.973585	0.998384	0.000445753	0.00471441	0.000344338	0.000735176	0.00051725	0.962831	0.260864	0.658959	Cancerous tissue
27	0.962699	0.996151	0.988018	0.997644	0.00110785	0.0260855	0.000976378	0.00162422	0.00103577	1.46386	0.0921791	0.755497	0.955845	0.997112	0.9904	0.998768	0.000904732	0.00521971	0.000684648	0.00141429	0.00100926	0.979956	0.272825	0.73867	0.912753	0.996673	0.990406	0.99774	0.000758487	0.00347317	0.000524751	0.00131205	0.000983323	0.803791	0.410798	0.715585	0.88597	0.996634	0.988066	0.996731	0.000650428	0.00280804	0.000424425	0.00122668	0.000965195	0.679278	0.506943	0.696762	Cancerous tissue
28	0.965085	0.99717	0.989775	0.998306	0.000916909	0.0237751	0.000803243	0.00131856	0.00081032	1.72466	0.078187	0.761525	0.952208	0.997354	0.992325	0.998649	0.000744714	0.00413003	0.000525511	0.00115363	0.000776594	1.17528	0.272322	0.73617	0.927076	0.997669	0.99118	0.998102	0.000635533	0.00303607	0.000423405	0.00105482	0.000753784	0.940763	0.373443	0.713567	0.896908	0.997636	0.989848	0.997245	0.000547631	0.00247854	0.000351012	0.000987796	0.000736807	0.801579	0.45603	0.693232	Cancerous tissue
29	0.920311	0.994889	0.965276	0.994551	0.000981238	0.0561142	0.00083076	0.0015922	0.000825447	1.7932	0.102253	0.669027	0.932652	0.993421	0.975299	0.997761	0.000785486	0.00843027	0.000615972	0.00129904	0.000835253	1.16323	0.218603	0.67343	0.900569	0.993145	0.976927	0.997894	0.000659597	0.00504944	0.000489718	0.00116564	0.000818323	0.926296	0.320564	0.659418	0.886575	0.993425	0.975109	0.997705	0.000570411	0.00389536	0.000414009	0.00107018	0.000805568	0.772749	0.392906	0.647174	Cancerous tissue
30	0.830338	0.992208	0.930669	0.995557	0.000759329	0.0295527	0.000565397	0.00137319	0.000488023	2.41028	0.124198	0.579893	0.852192	0.990496	0.946566	0.997909	0.000564652	0.0088419	0.000384481	0.00103543	0.000484292	1.66243	0.223058	0.576973	0.855889	0.992221	0.945216	0.998635	0.000472805	0.00650576	0.000324426	0.000861956	0.000483572	1.29151	0.271602	0.576534	0.852018	0.992763	0.947381	0.999005	0.000407457	0.00531602	0.000285998	0.000767976	0.000480921	1.07596	0.309162	0.573967	Cancerous tissue
31	0.969492	0.996382	0.992584	0.99759	0.000577964	0.00952463	0.000475211	0.00079962	0.000455717	2.58416	0.0705116	0.781289	0.971279	0.99831	0.993846	0.998917	0.000488936	0.00414396	0.000376581	0.00068648	0.000442325	1.60167	0.148067	0.767967	0.946626	0.997995	0.994681	0.998085	0.000422451	0.00220081	0.000276953	0.000642121	0.000418861	1.3271	0.278288	0.735176	0.924659	0.998215	0.993915	0.997244	0.00036972	0.0016526	0.000219411	0.000604017	0.000402249	1.14137	0.375384	0.707893	Cancerous tissue
32	0.964346	0.998501	0.990354	0.999167	0.000665608	0.0100953	0.000532542	0.000951081	0.000528604	2.35172	0.0895035	0.756169	0.975798	0.998524	0.990372	0.998605	0.000575566	0.00702996	0.000482589	0.000789333	0.000543216	1.32002	0.120703	0.771393	0.945502	0.996467	0.993191	0.997895	0.000495219	0.00302594	0.000368707	0.000752224	0.000520164	1.13468	0.245453	0.741076	0.910444	0.996388	0.993567	0.996343	0.000427027	0.00161287	0.000237421	0.000716868	0.000499509	1.00275	0.452486	0.709366	Cancerous tissue
33	0.884637	0.891163	0.890623	0.878473	0.00121799	0.0023352	0.0023352	0.00172776	0.0012554	1.28352	0.735116	0.887486	0.850592	0.935137	0.930743	0.914298	0.000866959	0.00277831	0.000264744	0.00156879	0.00101749	1.08694	0.599915	0.747567	0.883235	0.952529	0.939325	0.936786	0.000746549	0.00316661	0.000404124	0.00136362	0.000985145	0.826198	0.510668	0.723201	0.876133	0.962119	0.945726	0.948624	0.000648493	0.00316018	0.000403476	0.00125939	0.000968633	0.684191	0.511601	0.707829	Cancerous tissue
34	0.98046	0.998795	0.995479	0.999445	0.00121374	0.0118497	0.00105557	0.00165081	0.00118516	1.20448	0.108209	0.812271	0.948866	0.99846	0.996561	0.997904	0.000970514	0.00327344	0.000599898	0.0015271	0.00111834	0.915287	0.429487	0.767978	0.887456	0.998385	0.995321	0.995253	0.000794102	0.00250033	0.000394574	0.00143137	0.00107746	0.772606	0.595288	0.732196	0.81898	0.998369	0.992335	0.992282	0.000654082	0.00221528	0.000288865	0.00134355	0.0010472	0.666962	0.676596	0.701981	Cancerous tissue
35	0.952334	0.998019	0.99036	0.999431	0.00127282	0.0101412	0.000987213	0.0019696	0.0012486	1.34233	0.18611	0.73818	0.92919	0.99788	0.989312	0.998604	0.000996065	0.00502564	0.000681329	0.00170564	0.00119509	0.93348	0.366559	0.709308	0.875777	0.997307	0.986606	0.997072	0.000817514	0.00384397	0.000526184	0.00155105	0.00116217	0.754789	0.47957	0.685569	0.813279	0.996709	0.983047	0.995091	0.000676386	0.00318462	0.000408051	0.00144058	0.00113637	0.6404	0.571603	0.663859	Cancerous tissue
36	0.93499	0.996691	0.97923	0.998584	0.00123991	0.0216524	0.00102842	0.00200587	0.00118579	1.42014	0.141423	0.696666	0.918213	0.995425	0.981595	0.998682	0.000964456	0.00643606	0.000701327	0.001694	0.0011534	0.970777	0.319838	0.679267	0.867377	0.994884	0.979119	0.997514	0.000790017	0.00449185	0.000534993	0.0015213	0.00112272	0.779965	0.439163	0.658425	0.814324	0.994473	0.975464	0.99603	0.000656947	0.00362867	0.000423177	0.00140255	0.00109895	0.658303	0.527487	0.639407	Cancerous tissue
37	0.948942	0.997289	0.986923	0.999018	0.00119844	0.0117669	0.000944397	0.00186506	0.0011431	1.43138	0.165551	0.726128	0.939229	0.997554	0.987249	0.999135	0.000956572	0.00584337	0.000706627	0.00159307	0.00111402	0.962019	0.304249	0.709377	0.899394	0.996972	0.985585	0.998206	0.000796683	0.00422809	0.000561765	0.00144963	0.00108743	0.773443	0.413613	0.68934	0.850735	0.996379	0.983452	0.996938	0.000669566	0.00339716	0.000453505	0.00135209	0.0010675	0.655747	0.505251	0.671247	Cancerous tissue
38	0.963626	0.998855	0.986312	0.998693	0.000793695	0.0239643	0.000683103	0.00113845	0.000659835	1.98471	0.0735229	0.748417	0.96141	0.997734	0.990689	0.99941	0.000656616	0.00554478	0.000513208	0.000978375	0.000648106	1.28665	0.184989	0.738665	0.935961	0.99727	0.991064	0.998758	0.000562544	0.00316901	0.000396967	0.000901068	0.000626824	1.04095	0.305494	0.715523	0.917168	0.997427	0.989975	0.998227	0.000491353	0.00242429	0.000329635	0.000842159	0.000612749	0.881217	0.392079	0.697062	Cancerous tissue
39	0.94082	0.995971	0.978501	0.996938	0.000860381	0.0248622	0.000718794	0.00132679	0.000706551	1.97323	0.0940682	0.704692	0.943123	0.996221	0.983041	0.998732	0.000689199	0.00616795	0.000515249	0.00109745	0.000690449	1.29487	0.21809	0.694359	0.915334	0.995921	0.98319	0.998394	0.000582333	0.00402103	0.000410992	0.000987762	0.000669837	1.03419	0.312274	0.675345	0.893791	0.995951	0.981847	0.997978	0.000502887	0.00312829	0.00034525	0.000911702	0.000655357	0.871898	0.384774	0.659231	Cancerous tissue
40	0.912555	0.994432	0.970192	0.996786	0.000902878	0.0292398	0.000738321	0.00148663	0.000728771	1.96358	0.109422	0.664283	0.93355	0.995094	0.976057	0.998438	0.00072822	0.00827668	0.00056569	0.00119134	0.000745543	1.24694	0.207674	0.673119	0.907817	0.994482	0.977623	0.998524	0.000615597	0.00516991	0.000460585	0.00106487	0.00073137	0.986134	0.294278	0.660736	0.880263	0.994016	0.977213	0.998077	0.000527629	0.0037672	0.000380945	0.000982757	0.000716796	0.833706	0.374626	0.645658	Cancerous tissue
41	0.971504	0.993749	0.990432	0.994533	0.000815532	0.0621393	0.000749585	0.00112006	0.000716975	1.81121	0.0486067	0.795201	0.964864	0.996997	0.993654	0.997456	0.000675507	0.00342598	0.000475299	0.000991519	0.000678922	1.2303	0.254692	0.764454	0.943953	0.997615	0.993549	0.997447	0.000586127	0.00262575	0.000397169	0.000918254	0.000659443	0.9859	0.342898	0.741805	0.91129	0.997583	0.993221	0.996473	0.000507101	0.00202511	0.000314522	0.000870555	0.000641576	0.854646	0.452092	0.716881	Cancerous tissue
42	0.949859	0.989301	0.989471	0.986971	0.000782339	0.00198743	0.00198743	0.00114646	0.000676793	2.06563	0.583121	0.780081	0.946918	0.994878	0.989312	0.993149	0.000626016	0.00326581	0.000392457	0.00097112	0.000612974	1.39684	0.290031	0.732647	0.932971	0.996585	0.988136	0.994838	0.000539452	0.00292279	0.000355873	0.000873191	0.000592715	1.09188	0.328123	0.710986	0.910621	0.996993	0.987362	0.995079	0.000468579	0.00247455	0.000307669	0.000813158	0.000576462	0.926881	0.387213	0.689992	Cancerous tissue
43	0.954957	0.991831	0.976391	0.991626	0.00104174	0.0162493	0.000861323	0.00154279	0.000939234	1.57554	0.116508	0.735231	0.938865	0.993941	0.985049	0.995933	0.000824454	0.00570503	0.000614827	0.00133783	0.000899311	1.09768	0.262063	0.710569	0.909929	0.994642	0.984514	0.9962	0.000694596	0.00381094	0.000480993	0.0012117	0.000875217	0.877308	0.377419	0.690072	0.896268	0.995393	0.982607	0.996426	0.000603761	0.00322384	0.000418932	0.00112205	0.000862413	0.731202	0.438649	0.676889	Cancerous tissue
44	0.911996	0.998368	0.965773	0.998112	0.000690485	0.0217116	0.000540413	0.00111537	0.000479463	2.53742	0.097298	0.656265	0.937579	0.997127	0.975719	0.999142	0.000557416	0.00931587	0.000437257	0.000880033	0.00049893	1.58806	0.155451	0.670369	0.909886	0.994879	0.978673	0.998936	0.000469995	0.00488737	0.000343873	0.000786347	0.000482524	1.27044	0.2404	0.653655	0.890357	0.994565	0.978525	0.998643	0.000406458	0.00331824	0.000282827	0.000720429	0.000470794	1.07087	0.314908	0.639184	Cancerous tissue
45	0.935317	0.995314	0.983226	0.998164	0.000745683	0.0133184	0.000584068	0.00116492	0.00057644	2.29845	0.107247	0.701116	0.932484	0.996957	0.985042	0.998963	0.000590432	0.00503304	0.000409622	0.000955446	0.000552897	1.52266	0.225935	0.683188	0.905564	0.996866	0.983598	0.998415	0.000497315	0.00353679	0.000327833	0.000848151	0.000531344	1.20979	0.306563	0.661729	0.886428	0.996936	0.981118	0.997952	0.000429135	0.00284541	0.000277855	0.000774631	0.000516542	1.01791	0.366942	0.644322	Cancerous tissue
46	0.935908	0.996972	0.980529	0.998472	0.000801251	0.0174888	0.000644025	0.00125408	0.000634679	2.14218	0.103576	0.697227	0.942172	0.99723	0.984086	0.999305	0.000647177	0.00625074	0.000484886	0.00102769	0.000631055	1.37509	0.205187	0.693483	0.907856	0.996128	0.984286	0.998428	0.000542773	0.00378515	0.000372549	0.000926193	0.000606406	1.11012	0.31042	0.669869	0.877182	0.995877	0.982681	0.997482	0.000464051	0.00278782	0.000297933	0.00085361	0.000588202	0.944543	0.398571	0.649057	Cancerous tissue
47	0.782336	0.993108	0.896143	0.995211	0.00127252	0.041976	0.000954236	0.00255234	0.0011636	1.4456	0.201563	0.544158	0.852338	0.990478	0.910732	0.997566	0.000957284	0.0221995	0.000774877	0.00192228	0.00120547	0.984095	0.255909	0.557805	0.827204	0.98826	0.914226	0.998257	0.000784804	0.0119616	0.000632304	0.00164355	0.00120221	0.774743	0.336946	0.556142	0.79934	0.987278	0.916178	0.998443	0.000659986	0.00891604	0.000540972	0.00148489	0.00119403	0.644029	0.397089	0.551446	Cancerous tissue
48	0.676477	0.993839	0.814391	0.991749	0.00117635	0.0507427	0.000825912	0.00248894	0.000952907	1.5514	0.213734	0.487538	0.836805	0.992829	0.861371	0.993554	0.000894439	0.037641	0.00071857	0.00178966	0.00106421	1.05306	0.238292	0.522503	0.83002	0.988992	0.880173	0.995277	0.000740686	0.0257486	0.00064303	0.00151435	0.00108302	0.8259	0.268885	0.53059	0.798093	0.985291	0.891123	0.996334	0.000622513	0.0153441	0.000557431	0.00136455	0.00108164	0.690357	0.322884	0.52969	Cancerous tissue
49	0.963837	0.996114	0.995035	0.995642	0.00119962	0.00468824	0.000772367	0.00173065	0.00117705	1.32594	0.291321	0.795973	0.907944	0.997841	0.994708	0.992706	0.000898752	0.00303199	0.000400153	0.0015686	0.0010522	1.03639	0.530607	0.721994	0.836642	0.998198	0.989651	0.989573	0.000719177	0.0027262	0.000308545	0.00141384	0.000995592	0.852935	0.595725	0.679415	0.733783	0.997931	0.983107	0.984285	0.000576254	0.002431	0.000217291	0.00129654	0.000948511	0.738174	0.663206	0.640015	Cancerous tissue
50	0.943707	0.993929	0.983238	0.995999	0.00131991	0.0330662	0.0011645	0.00206808	0.00130581	1.30806	0.115268	0.725401	0.918122	0.994622	0.984568	0.99686	0.00101216	0.00505651	0.000668307	0.00178277	0.00123832	0.925911	0.391481	0.692181	0.831977	0.994242	0.982097	0.994223	0.000805194	0.00366847	0.000458035	0.00161766	0.0011919	0.761958	0.536656	0.661253	0.723656	0.993623	0.976923	0.99007	0.000644646	0.00299482	0.000310203	0.00149033	0.00115272	0.653178	0.642164	0.631483	Cancerous tissue
51	0.9563	0.99834	0.992415	0.999318	0.00121871	0.00921341	0.000941524	0.00185276	0.00118224	1.38032	0.182253	0.750353	0.913701	0.997863	0.991638	0.997088	0.000930566	0.00405895	0.000551463	0.00162687	0.00110062	1.00282	0.425504	0.704654	0.842524	0.997583	0.986881	0.993893	0.000745382	0.00316721	0.000381639	0.00146565	0.00104936	0.823186	0.549586	0.668216	0.770048	0.997358	0.98077	0.990862	0.000609373	0.00278529	0.000292791	0.00134417	0.00101402	0.701901	0.617891	0.639373	Cancerous tissue
52	0.945975	0.996355	0.986823	0.996675	0.00131291	0.00980919	0.000985542	0.00207866	0.0013023	1.32396	0.209216	0.727712	0.886991	0.996185	0.986621	0.994889	0.000970103	0.00452285	0.000554997	0.00180342	0.00120106	0.97281	0.452139	0.677847	0.827998	0.996452	0.978782	0.992908	0.000778295	0.0037582	0.000418878	0.00159234	0.0011515	0.783111	0.541556	0.647123	0.742863	0.996015	0.972213	0.989998	0.000630682	0.00327704	0.000321304	0.00145629	0.00111437	0.666622	0.61017	0.620422	Cancerous tissue
53	0.956643	0.990211	0.983322	0.991325	0.00122056	0.0469233	0.00110993	0.00180446	0.00118181	1.3422	0.0859879	0.759285	0.925517	0.993282	0.988999	0.994255	0.000954752	0.00390115	0.000592503	0.00160581	0.00112204	0.965584	0.413984	0.723118	0.862299	0.994366	0.986982	0.992493	0.000772242	0.00296359	0.000403453	0.00146717	0.00107679	0.796313	0.557617	0.688617	0.779052	0.994689	0.983398	0.989552	0.000628961	0.00254787	0.000291139	0.00136194	0.00104252	0.6849	0.644406	0.658542	Cancerous tissue
54	0.937107	0.991997	0.978051	0.99493	0.00150242	0.0200949	0.00125999	0.00244863	0.0015625	1.1805	0.16531	0.70647	0.891972	0.992926	0.980929	0.995788	0.0011264	0.00576687	0.000750359	0.00211837	0.00149467	0.841219	0.425467	0.676029	0.815728	0.99309	0.975689	0.993992	0.000894713	0.00435475	0.000533116	0.00189852	0.00144901	0.676832	0.555104	0.650216	0.710024	0.992598	0.969741	0.990972	0.000716239	0.00366619	0.000386713	0.00175132	0.00141371	0.571036	0.644513	0.627019	Cancerous tissue
55	0.946286	0.997887	0.982234	0.998985	0.00117032	0.0231117	0.00098751	0.00183025	0.00109676	1.47087	0.122824	0.713211	0.892883	0.995029	0.984662	0.996793	0.000869541	0.0045635	0.000517646	0.0015779	0.00100973	1.0808	0.398526	0.667274	0.840172	0.995585	0.978348	0.995113	0.000704312	0.00365119	0.000393231	0.00139028	0.00096806	0.870353	0.491274	0.638978	0.801892	0.995915	0.971799	0.994018	0.000588803	0.00326457	0.000332208	0.00126219	0.000942541	0.732318	0.541084	0.618694	Cancerous tissue
56	0.983086	0.997372	0.99621	0.997345	0.00105144	0.00505417	0.000805629	0.00138572	0.00100648	1.30348	0.17501	0.837576	0.954274	0.99852	0.996762	0.996257	0.000839148	0.00278098	0.000482035	0.00128955	0.00091781	1.03674	0.42373	0.774449	0.879209	0.9984	0.996005	0.991967	0.000678213	0.0020626	0.000266095	0.00121648	0.000864923	0.901768	0.614061	0.723849	0.824811	0.998666	0.991914	0.989106	0.000563195	0.00195289	0.000223504	0.00112939	0.000830813	0.776578	0.650535	0.687564	Cancerous tissue
57	0.877491	0.98903	0.954774	0.991923	0.0011709	0.0577936	0.000977957	0.00208207	0.00106123	1.55905	0.135949	0.629485	0.87955	0.988656	0.959893	0.996051	0.000882946	0.00722421	0.000601306	0.00166025	0.0010367	1.06868	0.331379	0.617965	0.818159	0.98918	0.956803	0.995501	0.000709101	0.00516277	0.000453213	0.00144604	0.00100217	0.861201	0.432302	0.597526	0.728259	0.988041	0.951909	0.992821	0.000573487	0.00403738	0.000337341	0.00130884	0.000967362	0.737893	0.521532	0.573568	Cancerous tissue
58	0.928445	0.997589	0.977494	0.999401	0.00109882	0.017573	0.000873721	0.00179519	0.000990326	1.60845	0.146269	0.683313	0.925061	0.996722	0.979484	0.999471	0.000864348	0.00705702	0.000642796	0.00148135	0.00097309	1.07393	0.273875	0.673466	0.885684	0.995617	0.978431	0.998623	0.000719891	0.00496696	0.000520397	0.00132587	0.000952154	0.8554	0.366163	0.657629	0.842184	0.994727	0.97628	0.997464	0.000605855	0.00383029	0.000421676	0.00122274	0.000932427	0.723646	0.452526	0.640156	Cancerous tissue
59	0.878824	0.996543	0.96315	0.998208	0.000963415	0.0151272	0.000693407	0.00170323	0.000780265	1.89008	0.171221	0.627938	0.901043	0.99665	0.963346	0.999245	0.000742622	0.00838213	0.00053352	0.00131898	0.000774502	1.25856	0.255388	0.625039	0.873351	0.995383	0.962987	0.999088	0.000617281	0.00608181	0.000441653	0.00114598	0.000759438	0.994509	0.322827	0.614257	0.829882	0.993576	0.962273	0.998135	0.000518438	0.00466115	0.000364375	0.00104306	0.000741266	0.844642	0.390892	0.598663	Cancerous tissue
60	0.910823	0.99266	0.972585	0.997215	0.00104107	0.0165719	0.000807594	0.00174964	0.000905151	1.71978	0.15187	0.664168	0.918918	0.995337	0.974669	0.998713	0.000816875	0.00694291	0.000590683	0.00141223	0.000895972	1.13801	0.275314	0.658447	0.869714	0.994203	0.97405	0.997755	0.000670494	0.00477861	0.000460437	0.00125642	0.000868245	0.917024	0.374289	0.63811	0.830388	0.99375	0.971003	0.996761	0.000563736	0.0037663	0.000373371	0.00114748	0.00084746	0.775114	0.452093	0.620152	Cancerous tissue
61	0.954726	0.997089	0.987346	0.998691	0.00101573	0.0156706	0.000844523	0.00152946	0.000914355	1.63907	0.114449	0.736359	0.928566	0.99681	0.989076	0.998086	0.000791229	0.00439324	0.000520043	0.00132017	0.000857056	1.15762	0.324116	0.700602	0.887876	0.996896	0.986339	0.996861	0.000656518	0.00330346	0.000401711	0.00118699	0.000825376	0.932697	0.427798	0.674085	0.836784	0.996567	0.983368	0.995039	0.000550112	0.00271039	0.000316435	0.00109643	0.000800345	0.797321	0.511974	0.649426	Cancerous tissue
62	0.97184	0.998894	0.993085	0.9991	0.000849162	0.0091974	0.000687066	0.00119115	0.000744602	1.80006	0.10901	0.780083	0.945097	0.998443	0.994087	0.997848	0.000672463	0.00340881	0.000426557	0.00105883	0.000678811	1.31473	0.303557	0.730454	0.917833	0.998599	0.991659	0.997105	0.000570127	0.0027264	0.00034959	0.000958722	0.000651567	1.05145	0.384274	0.702676	0.890303	0.998482	0.989347	0.996291	0.000491188	0.0023359	0.000297642	0.00088961	0.000633234	0.891861	0.446866	0.680371	Cancerous tissue
63	0.930999	0.995391	0.980843	0.997593	0.000797125	0.011236	0.000598628	0.00126291	0.00062844	2.17222	0.130386	0.69366	0.928176	0.996662	0.983206	0.998606	0.000629037	0.00540541	0.000439256	0.00103343	0.000606258	1.44191	0.235542	0.677287	0.91595	0.997106	0.981107	0.998818	0.000537845	0.00418241	0.000377349	0.000908514	0.000593867	1.11662	0.292464	0.665594	0.886295	0.996432	0.980631	0.998148	0.000461701	0.00320482	0.000315233	0.000838484	0.000578573	0.948747	0.362298	0.648018	Cancerous tissue
64	0.69183	0.993638	0.868708	0.996213	0.000899264	0.0268489	0.000595414	0.00184496	0.000580788	2.04381	0.186844	0.505854	0.837303	0.994618	0.892324	0.996286	0.00068187	0.01845	0.000503604	0.00128882	0.00064973	1.38032	0.221766	0.536169	0.845383	0.992825	0.908002	0.997222	0.000570919	0.0128202	0.000437286	0.00107833	0.000666621	1.07536	0.263072	0.546043	0.827717	0.990369	0.918766	0.9978	0.000486865	0.00959041	0.000382251	0.000967322	0.000667733	0.901345	0.305768	0.546577	Cancerous tissue
65	0.766451	0.995247	0.920242	0.998903	0.000763428	0.0201411	0.000511866	0.00147954	0.000462734	2.41631	0.158251	0.545214	0.869281	0.996404	0.928873	0.9983	0.000587005	0.0128265	0.000425715	0.00104816	0.000508077	1.59058	0.200197	0.570946	0.881232	0.996527	0.983999	0.996299	0.000677163	0.00348638	0.000414136	0.00124622	0.000871627	0.906762	0.436905	0.667001	0.879751	0.994631	0.946554	0.998743	0.000437231	0.0077955	0.000341893	0.000795334	0.000528991	1.00282	0.266257	0.587371	Cancerous tissue
66	0.903631	0.996975	0.961935	0.994777	0.000980027	0.0187638	0.000748069	0.00165598	0.000814037	1.83136	0.147412	0.650268	0.914362	0.995415	0.968933	0.997736	0.000763572	0.00934623	0.000583139	0.00131977	0.000807129	1.21614	0.229352	0.646261	0.845251	0.990931	0.958147	0.997855	0.000627481	0.00578031	0.000432414	0.00120957	0.000796421	0.978962	0.352277	0.598998	0.855789	0.993354	0.969407	0.997687	0.000545697	0.00460203	0.000402747	0.00106481	0.000780459	0.806674	0.377546	0.623548	Cancerous tissue
67	0.946767	0.994079	0.986339	0.997137	0.00105545	0.0110484	0.000829144	0.00162916	0.000961024	1.6116	0.1498	0.726902	0.919156	0.996084	0.987551	0.997069	0.000815843	0.00429082	0.000510404	0.00139594	0.000901641	1.13418	0.356668	0.690899	0.869434	0.990826	0.964701	0.996873	0.00055321	0.00494628	0.000374743	0.00101122	0.000635239	1.1062	0.321507	0.613789	0.818187	0.995996	0.980787	0.994031	0.000560964	0.00283358	0.000317246	0.00114961	0.000842741	0.778536	0.526655	0.640303	Cancerous tissue
68	0.88171	0.995561	0.946677	0.996152	0.00101082	0.0356909	0.000801036	0.0017633	0.000826065	1.79462	0.135653	0.618516	0.884274	0.991571	0.958866	0.998119	0.00076528	0.00893559	0.000555808	0.00139577	0.000816801	1.22746	0.260349	0.612843	0.906284	0.996804	0.982808	0.998061	0.000581578	0.00399644	0.000399877	0.00100684	0.000674721	1.04207	0.327082	0.668235	0.803654	0.990395	0.955796	0.997073	0.000524807	0.00444205	0.00035022	0.00109217	0.000777066	0.828848	0.42436	0.583513	Cancerous tissue
69	0.891997	0.991942	0.949068	0.990317	0.000871891	0.143961	0.000729683	0.00146401	0.000664859	2.05196	0.0966973	0.635185	0.897115	0.989527	0.964279	0.996077	0.000666291	0.00743909	0.000473568	0.00116459	0.000652055	1.39539	0.238947	0.627208	0.892718	0.991675	0.966091	0.99751	0.000585474	0.00615618	0.000437472	0.001038	0.000684145	1.04177	0.282609	0.629408	0.842093	0.991374	0.963532	0.996847	0.000469733	0.0038564	0.000311557	0.000914944	0.000620364	0.933836	0.385078	0.599697	Cancerous tissue
70	0.93	0.994592	0.984453	0.996585	0.0008655	0.00852622	0.0006114	0.00138448	0.000715029	2.01408	0.167108	0.700493	0.936923	0.997349	0.983692	0.99853	0.000692463	0.00560862	0.000495604	0.00112539	0.000698221	1.30438	0.242722	0.689227	0.880826	0.998954	0.991959	0.993287	0.000625013	0.00246214	0.000301576	0.00113399	0.000772294	0.978328	0.512682	0.689577	0.874627	0.996312	0.9813	0.997293	0.000496999	0.0031161	0.00033045	0.000928177	0.000657267	0.884155	0.402118	0.649319	Cancerous tissue
71	0.888275	0.991104	0.945965	0.99082	0.000888109	0.0401332	0.000713703	0.00150134	0.000679393	2.02042	0.113564	0.629718	0.912369	0.991583	0.963194	0.996462	0.000695102	0.0106378	0.000541422	0.00118464	0.000693156	1.3278	0.199493	0.636786	0.863767	0.991783	0.979559	0.995297	0.000609294	0.00360168	0.000378916	0.00112494	0.000747205	1.00702	0.3977	0.646359	0.871657	0.991739	0.966855	0.997751	0.000503051	0.00454959	0.000370152	0.000947932	0.000673909	0.874171	0.347885	0.619347	Cancerous tissue
72	0.615568	0.990392	0.810009	0.994446	0.000936657	0.0388518	0.000621934	0.00199044	0.000588261	1.95086	0.192422	0.473213	0.755402	0.988117	0.851153	0.996776	0.000676772	0.0205647	0.00048222	0.00138358	0.00063827	1.38654	0.24261	0.492496	0.866957	0.993206	0.915944	0.996458	0.000554221	0.00960213	0.000403023	0.00101548	0.000624526	1.10507	0.275569	0.558663	0.908611	0.990078	0.875763	0.986973	0.000538531	0.0147183	0.000420888	0.00095696	0.000710764	0.831798	0.278436	0.539974	Cancerous tissue
73	0.848006	0.993607	0.940213	0.996683	0.000760979	0.0265783	0.000569199	0.0013542	0.000502815	2.3956	0.122961	0.593577	0.884909	0.993698	0.953526	0.998556	0.000582414	0.00934108	0.000417148	0.00102315	0.000515621	1.59726	0.20644	0.600937	0.876889	0.990061	0.928853	0.996049	0.000535929	0.00915822	0.000396723	0.000957819	0.000585782	1.13915	0.257837	0.574022	0.953278	0.994504	0.952786	0.992193	0.000488871	0.008484	0.000395202	0.000751816	0.000560192	0.867338	0.220235	0.650015	Cancerous tissue
74	0.721246	0.981459	0.900285	0.991385	0.000865868	0.0206795	0.000569102	0.00174833	0.000565124	2.12642	0.184482	0.527001	0.835312	0.991212	0.90945	0.995951	0.000651184	0.011552	0.000446259	0.00123303	0.000605635	1.4453	0.246825	0.546123	0.87386	0.995105	0.913971	0.997373	0.000575154	0.0110441	0.000430315	0.00105236	0.000663118	1.06573	0.268622	0.55866	0.93418	0.994767	0.925078	0.991849	0.000529752	0.0104091	0.000420432	0.000891721	0.000666011	0.834597	0.262659	0.593711	Cancerous tissue
75	0.784095	0.991525	0.899853	0.991887	0.000832899	0.0460688	0.00061851	0.00157358	0.000539368	2.20933	0.136621	0.547564	0.854928	0.989222	0.927019	0.996484	0.000629256	0.0145871	0.000469635	0.0011564	0.000574746	1.49195	0.203834	0.565215	0.871115	0.992357	0.907225	0.995983	0.000564673	0.0114975	0.000422347	0.00102825	0.00063967	1.08502	0.263054	0.552985	0.939753	0.99265	0.935587	0.99142	0.000515714	0.0103443	0.000417013	0.000842368	0.000626659	0.848782	0.241188	0.61204	Cancerous tissue
76	0.734079	0.992564	0.893716	0.995941	0.000897882	0.0221094	0.00059395	0.00179945	0.000602305	2.05043	0.187297	0.526563	0.830599	0.993912	0.907689	0.997912	0.00066947	0.0132883	0.000470709	0.00128171	0.000636859	1.4063	0.242628	0.542149	0.87237	0.985806	0.97282	0.991861	0.000611026	0.00366638	0.0003886	0.00111127	0.000743682	1.00182	0.386048	0.644647	0.932379	0.996314	0.92442	0.993447	0.000543659	0.0115253	0.000439206	0.000930321	0.00070105	0.816204	0.262328	0.589617	Cancerous tissue
77	0.707979	0.988426	0.876583	0.994668	0.000878243	0.0323854	0.000605887	0.0017758	0.000561749	2.09502	0.169903	0.513156	0.824217	0.990634	0.900531	0.996898	0.000657624	0.0150585	0.00047183	0.00125918	0.000613248	1.43172	0.230243	0.535871	0.886371	0.996394	0.986735	0.996592	0.000665833	0.0032107	0.000401507	0.00120583	0.000843713	0.919713	0.440525	0.676327	0.926475	0.99445	0.920418	0.992444	0.000529742	0.0118724	0.000428448	0.000910514	0.000677657	0.836267	0.258689	0.584012	Cancerous tissue
78	0.941714	0.990701	0.940122	0.977331	0.000971942	0.0569467	0.000813949	0.00141984	0.000811778	1.66799	0.0956235	0.692525	0.917004	0.98478	0.970124	0.990312	0.000743516	0.030475	0.000671793	0.00124024	0.000774237	1.23174	0.1305	0.669644	0.917756	0.999061	0.991066	0.997237	0.000591491	0.00299227	0.000376387	0.00100133	0.000688028	1.01697	0.375404	0.701763	0.844666	0.988377	0.971004	0.992499	0.000518399	0.00292122	0.000313112	0.00101449	0.000724617	0.846075	0.465048	0.626268	Cancerous tissue
79	0.954823	0.996091	0.986029	0.998044	0.00102576	0.0243316	0.000884966	0.00154277	0.000925197	1.62127	0.0966383	0.735252	0.933774	0.996417	0.988818	0.998202	0.000807826	0.00456549	0.000549063	0.00133204	0.00087947	1.12818	0.311872	0.706087	0.841762	0.989224	0.967108	0.994402	0.000700503	0.00431172	0.000433954	0.00137597	0.000956905	0.876049	0.442031	0.621354	0.849404	0.996604	0.98306	0.995367	0.000562476	0.00272462	0.000327441	0.0011105	0.000820593	0.779803	0.512595	0.653753	Cancerous tissue
80	0.961851	0.999538	0.995533	0.998304	0.000871413	0.00556869	0.000592799	0.00128298	0.000766427	1.86387	0.190706	0.766477	0.943958	0.999271	0.993823	0.99788	0.00069742	0.00374297	0.000454373	0.00110921	0.000714635	1.27725	0.297945	0.727852	0.86585	0.996268	0.978603	0.996422	0.000645244	0.00376642	0.000389735	0.00121557	0.000822922	0.951097	0.425203	0.642555	0.884185	0.998657	0.988735	0.996066	0.000505465	0.00245686	0.000308106	0.000930013	0.0006668	0.868207	0.453515	0.677197	Cancerous tissue
81	0.924013	0.995243	0.956072	0.989795	0.00115182	0.141404	0.000994827	0.0018629	0.00104039	1.52784	0.109003	0.668866	0.889971	0.987185	0.970102	0.994396	0.000861446	0.00602448	0.000579637	0.0015665	0.000989769	1.09127	0.333632	0.642958	0.83453	0.980053	0.951203	0.99101	0.000469465	0.00460712	0.000297353	0.00087168	0.000484454	1.3049	0.309101	0.583067	0.803426	0.99045	0.962724	0.994044	0.000585998	0.00366125	0.000358148	0.00124893	0.000934813	0.737471	0.504791	0.60414	Cancerous tissue
82	0.933203	0.995165	0.983228	0.997759	0.00103026	0.0112794	0.000782287	0.00164989	0.000916018	1.69544	0.161664	0.702031	0.90767	0.996104	0.983605	0.997578	0.000786752	0.00488422	0.000501641	0.00138035	0.00085817	1.18481	0.335095	0.668664	0.866508	0.983884	0.959647	0.993649	0.000584163	0.00563746	0.000419898	0.00107073	0.000692896	1.04887	0.30852	0.61343	0.832464	0.996337	0.973663	0.995529	0.000543892	0.00324699	0.000327216	0.0011052	0.00080043	0.802683	0.482441	0.62285	Cancerous tissue
83	0.866208	0.992979	0.902158	0.968458	0.000769813	0.00518841	0.000618361	0.00127331	0.000515877	2.30619	0.0970403	0.606426	0.87663	0.975819	0.944398	0.987625	0.000575805	0.0103655	0.000429596	0.00100774	0.000505095	1.61407	0.18825	0.600564	0.914051	0.994547	0.973319	0.99893	0.000445385	0.00535172	0.000328273	0.000736192	0.000440129	1.3327	0.222734	0.644605	0.780221	0.982017	0.951378	0.99109	0.00038881	0.00323666	0.000222333	0.000782747	0.000461321	1.12544	0.393801	0.560569	Cancerous tissue
84	0.886446	0.994444	0.917178	0.977748	0.000914985	0.00498535	0.000750345	0.00151233	0.000695394	1.94183	0.106467	0.619746	0.904205	0.986309	0.953901	0.991329	0.000708103	0.095325	0.000636342	0.00121583	0.000711253	1.30711	0.128181	0.627655	0.94777	0.998244	0.990496	0.999227	0.00056781	0.00385134	0.000431861	0.000885914	0.000627776	1.01567	0.25809	0.72438	0.852356	0.986282	0.959341	0.994847	0.000500304	0.00411226	0.00034625	0.000968273	0.000681667	0.877232	0.382087	0.60314	Cancerous tissue
85	0.89604	0.995974	0.956676	0.995101	0.000658029	0.0484318	0.000533282	0.00107983	0.000431257	2.68709	0.0819391	0.639038	0.921506	0.993967	0.970759	0.998251	0.000519808	0.00854582	0.000392343	0.000844963	0.000443044	1.73257	0.163662	0.647683	0.865457	0.991623	0.971781	0.997025	0.000944972	0.00605735	0.000729372	0.0019004	0.0014906	0.650625	0.427831	0.6551	0.913014	0.995221	0.974351	0.99925	0.000393593	0.00419701	0.000293654	0.000669008	0.000438501	1.09369	0.262589	0.642564	Cancerous tissue
86	0.944666	0.99845	0.96454	0.996156	0.00151781	0.036222	0.00128387	0.00244176	0.00155072	1.16576	0.149603	0.685709	0.907891	0.992667	0.974645	0.997549	0.00115428	0.011942	0.000996383	0.00211302	0.00151851	0.82153	0.260781	0.670906	0.901766	0.995527	0.979474	0.99846	0.000519968	0.00465829	0.000372665	0.000892958	0.000567823	1.16112	0.276058	0.654073	0.834875	0.992134	0.969292	0.996922	0.000800562	0.0050405	0.000624368	0.00176964	0.00147799	0.536176	0.498084	0.646311	Cancerous tissue
87	0.972215	0.998253	0.993172	0.998071	0.00161836	0.0109776	0.00134391	0.00235674	0.00170563	1.00429	0.180248	0.787539	0.917864	0.997395	0.994076	0.996431	0.00123606	0.00424009	0.000761308	0.00216544	0.00162495	0.760035	0.507993	0.746295	0.929549	0.994287	0.983724	0.997773	0.000483628	0.00435435	0.000363324	0.000775531	0.000502282	1.20895	0.231665	0.686087	0.75162	0.997223	0.98685	0.991911	0.000797657	0.00308415	0.000392303	0.00187814	0.00155698	0.521478	0.71598	0.699866	Cancerous tissue
88	0.908752	0.996164	0.975269	0.997813	0.000765988	0.0108677	0.000542538	0.00126933	0.000570235	2.32004	0.145243	0.662783	0.935215	0.997472	0.977651	0.998905	0.000620412	0.00745746	0.000467954	0.000998366	0.000588013	1.44628	0.192532	0.673301	0.902118	0.993893	0.966135	0.99882	0.000520943	0.00627753	0.000388518	0.000896021	0.000563426	1.16009	0.251608	0.62862	0.876842	0.994916	0.978618	0.997945	0.000446941	0.00336273	0.000307093	0.000818591	0.000553836	0.980406	0.351005	0.637994	Cancerous tissue
89	0.92944	0.9934	0.966592	0.99284	0.000682382	0.0547473	0.000575782	0.00105189	0.000491575	2.48425	0.0706484	0.683802	0.946406	0.994268	0.980992	0.996876	0.000562319	0.00820458	0.00044995	0.000860793	0.000513946	1.53816	0.147585	0.699254	0.899028	0.993941	0.980924	0.996879	0.000641037	0.0039739	0.000438285	0.00113222	0.000785625	0.951729	0.360178	0.667343	0.916708	0.994848	0.984127	0.998053	0.000424896	0.00299019	0.000305793	0.00071792	0.000493428	1.01158	0.306545	0.673964	Cancerous tissue
90	0.879699	0.994586	0.949367	0.995717	0.000781429	0.0409814	0.000621427	0.00133345	0.000547891	2.30302	0.104436	0.62006	0.908663	0.993501	0.963855	0.99832	0.000610807	0.00936125	0.000458336	0.00103523	0.000564412	1.5058	0.193913	0.629624	0.906859	0.999646	0.995661	0.995122	0.000712419	0.0024169	0.000371703	0.00124167	0.000908373	0.853511	0.535312	0.731706	0.885561	0.993539	0.968187	0.998938	0.000451253	0.00473597	0.000336648	0.000817975	0.000556941	0.970744	0.304142	0.621479	Cancerous tissue
91	0.937266	0.993059	0.972998	0.993236	0.00096646	0.112529	0.000848996	0.00150541	0.000828993	1.77246	0.0836462	0.700258	0.929264	0.993141	0.981476	0.996753	0.000764103	0.00581982	0.000555446	0.00126442	0.000808107	1.19468	0.258929	0.686366	0.918819	0.999343	0.995737	0.99565	0.000676548	0.00227878	0.000359	0.00114366	0.000831885	0.889374	0.512312	0.736394	0.859682	0.99403	0.979459	0.996058	0.000542823	0.00305859	0.000350444	0.00104626	0.000765664	0.810246	0.449687	0.647206	Cancerous tissue
92	0.979482	0.999851	0.998834	0.999171	0.00107013	0.00437801	0.000739752	0.00145618	0.0010269	1.36091	0.236225	0.82505	0.948095	0.999693	0.998062	0.996968	0.000854621	0.00277173	0.000466117	0.00134206	0.000947203	1.03461	0.452179	0.767912	0.933889	0.999653	0.998655	0.995896	0.0007819	0.00199033	0.000385449	0.00126322	0.000982777	0.755183	0.608515	0.792367	0.853968	0.999439	0.992865	0.992851	0.000596408	0.00215271	0.000293967	0.00116386	0.000880222	0.736656	0.60672	0.701293	Cancerous tissue
93	0.983224	0.998858	0.997471	0.999247	0.00100113	0.00599261	0.000802023	0.00132349	0.000945707	1.37668	0.139915	0.831403	0.95306	0.999175	0.997869	0.997185	0.000803802	0.00256338	0.000434396	0.00123409	0.000867975	1.07976	0.441025	0.772284	0.920977	0.952236	0.906213	0.940953	0.000590237	0.0119301	0.000484079	0.000908057	0.000646068	0.979256	0.196907	0.661186	0.878503	0.999305	0.993445	0.994123	0.000574759	0.00206542	0.000300605	0.0010742	0.000807945	0.76526	0.571603	0.708423	Cancerous tissue
94	0.990393	0.999155	0.998935	0.998487	0.00110432	0.00333971	0.000784884	0.00137204	0.00108343	1.06435	0.253776	0.882378	0.970215	0.999589	0.999231	0.997465	0.000921745	0.00225179	0.000498199	0.00131839	0.00101563	0.874778	0.508286	0.827923	0.843922	0.976716	0.920429	0.968663	0.000707408	0.00701586	0.000481869	0.00140972	0.000977344	0.866584	0.384064	0.594803	0.893807	0.999653	0.997476	0.994485	0.000667189	0.00186038	0.000324641	0.00120869	0.000962457	0.659324	0.662018	0.766504	Cancerous tissue
95	0.578265	0.809712	0.726277	0.773295	0.000767138	0.010002	0.000364031	0.00150338	0.000486403	2.40939	0.241583	0.562523	0.890017	0.924407	0.859045	0.907169	0.000668708	0.0123837	0.000497841	0.00101398	0.000623682	1.30395	0.189909	0.641771	0.834178	0.95402	0.918778	0.942512	0.000594014	0.00459928	0.000357913	0.00112908	0.000724423	1.03284	0.389125	0.623833	0.900128	0.961715	0.928466	0.956134	0.000512424	0.0108185	0.000452432	0.000859997	0.000642638	0.845299	0.216053	0.656928	Cancerous tissue
96	0.752768	0.932959	0.904191	0.908451	0.00113083	0.00718477	0.000474698	0.00224942	0.00103808	1.63019	0.379583	0.620513	0.842951	0.967816	0.916638	0.955791	0.000851086	0.00758303	0.000526992	0.00166662	0.00099264	1.10796	0.358565	0.603032	0.834911	0.855028	0.808925	0.83981	0.000522309	0.0105231	0.000410323	0.000794498	0.000539603	1.09333	0.197587	0.660206	0.80951	0.979801	0.924705	0.974613	0.000594008	0.00631737	0.000429987	0.00127412	0.000961405	0.728014	0.418204	0.584091	Cancerous tissue
97	0.755233	0.871972	0.865568	0.852454	0.000981938	0.00432836	0.000305304	0.0017263	0.000881259	1.8636	0.418035	0.708848	0.797203	0.933503	0.911578	0.917376	0.000703987	0.00451755	0.000346483	0.0013564	0.000742935	1.33993	0.396498	0.636763	0.726849	0.895488	0.786676	0.870105	0.000602359	0.00846787	0.000372754	0.00122466	0.000762188	1.01346	0.373309	0.537987	0.850796	0.964882	0.925741	0.95609	0.000517485	0.00445464	0.00034432	0.00100978	0.000716119	0.850196	0.400321	0.616768	Cancerous tissue
98	0.271018	0.561777	0.499619	0.51462	0.000690763	0.00862496	0.00024729	0.00139466	0.000411537	2.70345	0.261648	0.57216	0.711602	0.779201	0.718582	0.757495	0.000587606	0.010608	0.000412095	0.000906601	0.000515139	1.50236	0.196549	0.637505	0.918304	0.998621	0.992075	0.997087	0.000582827	0.00272577	0.000358166	0.000980169	0.000672676	1.02872	0.390394	0.706049	0.869648	0.891918	0.856554	0.881766	0.000463597	0.0099533	0.000391767	0.000744806	0.000542969	0.914384	0.209493	0.664025	Cancerous tissue
99	0.340625	0.743494	0.688647	0.674109	0.000991404	0.00715432	0.000165883	0.00231924	0.000799288	1.81089	0.448812	0.549961	0.631314	0.853044	0.748481	0.817312	0.000723729	0.00846223	0.000373894	0.00152414	0.000759812	1.2909	0.372832	0.536699	0.933472	0.998269	0.987196	0.999197	0.000527894	0.00387274	0.000381843	0.000854544	0.000572458	1.11557	0.271141	0.694663	0.777473	0.919428	0.816728	0.900283	0.000520914	0.00826136	0.000358908	0.0010759	0.000766475	0.837606	0.381666	0.540555	Cancerous tissue
100	0.964915	0.99825	0.994492	0.99837	0.000856054	0.00668611	0.000638666	0.00123413	0.000751311	1.85211	0.148436	0.773431	0.950142	0.998769	0.994089	0.998286	0.000691198	0.00371212	0.000464475	0.00107489	0.00070385	1.26847	0.281474	0.737352	0.93245	0.996601	0.982926	0.999391	0.000563426	0.00499296	0.000433234	0.000917044	0.000627266	1.05041	0.250407	0.685204	0.895285	0.998659	0.989436	0.996428	0.000503348	0.00235886	0.000307341	0.000908677	0.000654398	0.869937	0.450364	0.684201	Cancerous tissue
101	0.946637	0.998596	0.987889	0.998706	0.000755033	0.00974621	0.000570173	0.00115269	0.000602859	2.228	0.122767	0.722391	0.945947	0.998427	0.988585	0.999226	0.000610914	0.00524537	0.000446076	0.000956924	0.000585247	1.4417	0.208422	0.70807	0.851502	0.994971	0.982611	0.986398	0.000652192	0.00280377	0.000305632	0.00124662	0.000844887	0.940402	0.529644	0.666139	0.914332	0.997811	0.986597	0.998786	0.000461009	0.00298382	0.000327333	0.000793821	0.000560567	0.940106	0.337167	0.679373	Cancerous tissue
102	0.930589	0.996994	0.976733	0.998197	0.000800679	0.0223863	0.000652212	0.00126361	0.000625644	2.15703	0.097884	0.687079	0.947526	0.997117	0.981557	0.99929	0.00065354	0.00778882	0.000513871	0.00102133	0.000636476	1.34774	0.179505	0.694306	0.868942	0.994508	0.984985	0.984255	0.000606391	0.00249866	0.000279647	0.00111658	0.000743559	1.00993	0.5128	0.684327	0.911811	0.996012	0.98336	0.999061	0.000490829	0.00357999	0.000367997	0.000853334	0.000616466	0.886823	0.322945	0.672051	Cancerous tissue
103	0.960408	0.987609	0.985845	0.987955	0.00110213	0.00485449	0.000756202	0.0015438	0.00105199	1.39063	0.238504	0.800891	0.896641	0.992962	0.988333	0.986371	0.000802964	0.00289165	0.000330202	0.00140798	0.000895632	1.16019	0.511433	0.705302	0.567153	0.770318	0.607054	0.757484	0.000641067	0.0295017	0.000498977	0.00132146	0.000856591	0.95092	0.287462	0.472841	0.82562	0.995895	0.976904	0.987177	0.000551968	0.00272344	0.000289288	0.00113307	0.000820217	0.789963	0.54432	0.643712	Cancerous tissue
104	0.968144	0.986933	0.986445	0.985425	0.00100559	0.0030488	0.000561509	0.0013396	0.000958534	1.39552	0.339704	0.841162	0.907972	0.992215	0.989034	0.983256	0.000739771	0.00246287	0.00026978	0.00125328	0.000793009	1.24449	0.521244	0.727128	0.624143	0.771835	0.667231	0.763514	0.000602337	0.0280089	0.000489223	0.0011666	0.000737023	1.02083	0.245759	0.515869	0.853902	0.995592	0.980253	0.986112	0.000520586	0.00249069	0.000280019	0.00101593	0.0007225	0.843504	0.513527	0.662669	Cancerous tissue
105	0.933358	0.975444	0.972418	0.975183	0.00106226	0.00435952	0.000571844	0.00161371	0.000987586	1.58196	0.327345	0.753424	0.931222	0.989255	0.982453	0.988225	0.000842866	0.00405635	0.000541457	0.00138678	0.000934427	1.08172	0.35325	0.72015	0.892208	0.991816	0.982326	0.989729	0.000698789	0.0032581	0.000428672	0.00125687	0.000899159	0.876783	0.446735	0.691054	0.850888	0.992916	0.980552	0.989834	0.000589264	0.00279067	0.000351934	0.00116437	0.000875775	0.745322	0.518297	0.668084	Cancerous tissue
106	0.923713	0.976391	0.973736	0.974206	0.000987266	0.00374432	0.000426008	0.00152667	0.000894752	1.72716	0.377773	0.746749	0.933602	0.990048	0.981593	0.988437	0.000786876	0.00414476	0.000510622	0.00128344	0.000845438	1.15254	0.326742	0.715685	0.890863	0.992238	0.981892	0.989751	0.000650163	0.00325428	0.000399285	0.00116238	0.000808474	0.940218	0.421901	0.684157	0.86401	0.993452	0.979809	0.990552	0.000555647	0.00285893	0.000344412	0.00107049	0.000789114	0.79178	0.476332	0.664309	Cancerous tissue
107	0.871049	0.997213	0.948652	0.997354	0.000834553	0.0183845	0.000606814	0.00145937	0.000603668	2.17375	0.144075	0.612191	0.910273	0.996473	0.960963	0.998682	0.000657395	0.0106648	0.000501133	0.00112141	0.000632614	1.40386	0.198601	0.62773	0.89089	0.994388	0.964748	0.998664	0.000555712	0.00714463	0.000424132	0.000979313	0.000628726	1.09661	0.257191	0.62397	0.855931	0.992167	0.966473	0.99821	0.000472094	0.00496676	0.000351338	0.000896077	0.000615059	0.931301	0.32673	0.610272	Cancerous tissue
108	0.841276	0.992815	0.92751	0.990624	0.000730248	0.0475681	0.000564459	0.00128927	0.000462347	2.49192	0.107168	0.587823	0.89797	0.991177	0.949404	0.996058	0.000567765	0.014062	0.000441325	0.000965902	0.000492696	1.62109	0.164322	0.607436	0.905644	0.992669	0.956177	0.997386	0.000488661	0.00792986	0.000374535	0.000825856	0.000503194	1.22862	0.220223	0.616678	0.884236	0.991065	0.961297	0.997013	0.000424623	0.00577523	0.000327064	0.000755958	0.000500418	1.03072	0.267226	0.613346	Cancerous tissue
109	0.902792	0.995812	0.96047	0.994824	0.000849942	0.0135345	0.00061247	0.00141891	0.000651403	2.09803	0.150393	0.647745	0.954135	0.997939	0.970154	0.996509	0.000716105	0.0119149	0.000586469	0.00109953	0.000713995	1.22054	0.164055	0.685957	0.9273	0.995463	0.976809	0.997463	0.000612095	0.00800574	0.000513341	0.00100392	0.00070691	0.974154	0.215282	0.678884	0.834786	0.987704	0.980088	0.993361	0.000507744	0.00414702	0.000392529	0.000960279	0.000683219	0.874613	0.336159	0.65115	Cancerous tissue
110	0.875318	0.994598	0.975456	0.997084	0.00139141	0.0119938	0.000965903	0.00256188	0.00142251	1.32262	0.263558	0.645872	0.764823	0.992708	0.966164	0.991054	0.000950315	0.00541881	0.00044243	0.00208855	0.00127159	0.976534	0.514921	0.589266	0.615705	0.9922	0.941493	0.983564	0.000712594	0.00445492	0.000277025	0.00174978	0.00117746	0.804611	0.604551	0.547417	0.479741	0.991993	0.914387	0.976562	0.000555186	0.00403678	0.000200147	0.00152502	0.00110805	0.692504	0.649428	0.513621	Cancerous tissue
111	0.94596	0.997826	0.988121	0.999312	0.00126268	0.011336	0.00098397	0.00199145	0.00123127	1.37242	0.18116	0.724578	0.870319	0.996254	0.987738	0.994801	0.000917393	0.00409959	0.000469352	0.00173422	0.00111589	1.02985	0.479204	0.666511	0.81579	0.996814	0.976874	0.99242	0.000734388	0.00357571	0.000366092	0.00151099	0.00106246	0.828104	0.547416	0.633469	0.811654	0.99738	0.967304	0.992569	0.000624305	0.00347371	0.00034624	0.00136267	0.00104059	0.68566	0.561641	0.617692	Cancerous tissue
112	0.911365	0.997202	0.967589	0.999119	0.00111296	0.0218029	0.000881279	0.00188168	0.000991611	1.61374	0.149667	0.655873	0.898821	0.994751	0.971866	0.999119	0.000848368	0.00737296	0.000606693	0.00153342	0.000963046	1.10726	0.294622	0.641012	0.855912	0.993985	0.968575	0.998207	0.000694525	0.00509328	0.000469788	0.00134448	0.000935018	0.884515	0.394022	0.622536	0.81195	0.99344	0.964909	0.997064	0.000580552	0.00408032	0.000381725	0.00122356	0.000913367	0.746988	0.467569	0.605512	Cancerous tissue
113	0.883823	0.995252	0.946401	0.996284	0.00118528	0.0440186	0.000960951	0.00209847	0.00106686	1.53825	0.148155	0.619443	0.884751	0.991059	0.956827	0.998251	0.000896734	0.0100572	0.000676529	0.00167698	0.00105772	1.0525	0.279586	0.6147	0.843653	0.990451	0.954934	0.998049	0.000732231	0.00638265	0.000523765	0.00145951	0.00103502	0.837155	0.382318	0.601355	0.799019	0.990003	0.952588	0.997357	0.000611232	0.00504786	0.000431153	0.00132657	0.00101659	0.704156	0.453029	0.588223	Cancerous tissue
114	0.939373	0.995521	0.981416	0.998096	0.00103578	0.0259293	0.000875621	0.00163153	0.000921363	1.66753	0.108946	0.705006	0.913768	0.995416	0.984116	0.997891	0.000796934	0.00489737	0.000520541	0.00137892	0.000871315	1.16526	0.327385	0.675259	0.865874	0.99553	0.980714	0.996498	0.000653162	0.00362785	0.000394439	0.0012258	0.000836665	0.940311	0.431336	0.648731	0.817715	0.995458	0.976333	0.994869	0.000545162	0.00301142	0.000314141	0.00111976	0.000810513	0.799841	0.506129	0.625385	Cancerous tissue
115	0.950999	0.997049	0.992792	0.998436	0.00103633	0.00619271	0.000700908	0.00158461	0.000950237	1.62761	0.222876	0.743525	0.926134	0.998196	0.990758	0.99759	0.000806262	0.00401916	0.000497369	0.00135979	0.000884566	1.14123	0.360885	0.703092	0.889168	0.998152	0.986968	0.996581	0.000670994	0.00333053	0.000408137	0.00121837	0.00085341	0.913543	0.436712	0.677444	0.839727	0.997666	0.983606	0.994869	0.000562336	0.00280174	0.000328096	0.00112467	0.00082798	0.779564	0.512585	0.652913	Cancerous tissue
116	0.947852	0.997343	0.980448	0.998218	0.00104842	0.0289103	0.000895226	0.00161267	0.000938562	1.61898	0.103236	0.713742	0.927701	0.995526	0.98512	0.998512	0.000819587	0.0053752	0.000577923	0.00137659	0.000899688	1.12178	0.294087	0.690062	0.878749	0.995279	0.983373	0.997059	0.000674152	0.00360138	0.000424155	0.00123966	0.000866445	0.910468	0.423343	0.663635	0.835346	0.995337	0.980009	0.995681	0.000566569	0.00294248	0.000338144	0.00114024	0.000843276	0.77285	0.505218	0.641946	Cancerous tissue
117	0.912575	0.995019	0.966912	0.997274	0.00119087	0.0354253	0.000991606	0.00201258	0.00110057	1.50874	0.135117	0.659731	0.892853	0.992725	0.971531	0.9981	0.000899912	0.00681104	0.000624886	0.00165526	0.00106128	1.04704	0.327925	0.640666	0.850097	0.992975	0.967721	0.997485	0.000736728	0.00500771	0.000491432	0.00145261	0.00103419	0.83345	0.421612	0.623465	0.789155	0.992332	0.964141	0.995944	0.000608921	0.00403819	0.000391522	0.00132663	0.00100929	0.706205	0.500256	0.604754	Cancerous tissue
118	0.973809	0.998685	0.995242	0.999279	0.000959083	0.00833247	0.000776633	0.00133877	0.000878846	1.58287	0.124067	0.792664	0.953708	0.99869	0.995767	0.998404	0.000779237	0.00339712	0.000513865	0.0012003	0.000829321	1.11805	0.325765	0.755233	0.90742	0.998514	0.99412	0.995977	0.000646389	0.00239972	0.000349299	0.0011128	0.000788712	0.935946	0.486776	0.716038	0.873689	0.998664	0.991155	0.994681	0.000550658	0.00215975	0.000295416	0.00103605	0.000765586	0.798141	0.543669	0.689823	Cancerous tissue
119	0.968943	0.998138	0.987505	0.997658	0.000778119	0.0398699	0.000691732	0.00108655	0.0006543	1.95028	0.0586212	0.766097	0.966334	0.997331	0.99245	0.999002	0.000652084	0.00495777	0.000511715	0.000948996	0.000644025	1.26234	0.182463	0.756257	0.938311	0.997161	0.993001	0.998177	0.000558449	0.00263858	0.00037476	0.000883916	0.000619557	1.03994	0.335402	0.728283	0.912919	0.997449	0.992184	0.997364	0.000485182	0.00203727	0.000300235	0.00083165	0.000602869	0.891466	0.436585	0.70532	Cancerous tissue
120	0.984647	0.998564	0.997618	0.998793	0.000824795	0.00501735	0.000648673	0.00106975	0.000753794	1.59861	0.128063	0.840537	0.965843	0.999194	0.998188	0.997871	0.000684294	0.00235861	0.00040527	0.000993883	0.000696987	1.19768	0.359374	0.789713	0.92948	0.999304	0.997159	0.995773	0.000578346	0.00186119	0.000288224	0.000935144	0.000659267	1.01595	0.493025	0.74604	0.89935	0.999416	0.995047	0.994447	0.000497489	0.00172821	0.000251545	0.000878923	0.0006362	0.875502	0.537766	0.715057	Cancerous tissue
121	0.985926	0.998023	0.997929	0.997056	0.000679142	0.00203424	0.000321354	0.000864459	0.000611076	1.8489	0.331457	0.860827	0.97675	0.999239	0.998278	0.997875	0.000579246	0.00225126	0.000379146	0.000796979	0.000564025	1.31014	0.273818	0.812939	0.960579	0.999468	0.997623	0.997513	0.000509236	0.00187125	0.000321839	0.000749738	0.000540226	1.06974	0.352858	0.780241	0.942218	0.999492	0.996864	0.996948	0.000450645	0.0016089	0.000275734	0.000714168	0.000524344	0.923244	0.425835	0.753931	Cancerous tissue
122	0.975565	0.995575	0.992467	0.997067	0.000910982	0.0106349	0.000775458	0.00124532	0.000825186	1.61092	0.0927397	0.798848	0.961688	0.997811	0.994611	0.998022	0.000746586	0.00343934	0.000513534	0.00111717	0.00077756	1.13715	0.290841	0.762556	0.92153	0.997894	0.994249	0.996484	0.000628041	0.00237678	0.000366036	0.00104325	0.000744344	0.950736	0.445865	0.7277	0.883661	0.998063	0.992405	0.994978	0.000535144	0.0020109	0.000289158	0.000979169	0.000721191	0.81975	0.533892	0.699372	Cancerous tissue
123	0.966847	0.997202	0.988016	0.99763	0.000751862	0.0164266	0.000638476	0.00106265	0.000623545	2.05343	0.0755135	0.761692	0.971506	0.998184	0.991084	0.999009	0.000635846	0.00588946	0.000514555	0.000906756	0.000619711	1.26507	0.156879	0.759176	0.953875	0.997693	0.992476	0.998945	0.000557301	0.00361804	0.000433358	0.000843408	0.000607445	1.00887	0.24056	0.743922	0.93139	0.997334	0.992773	0.99837	0.000489492	0.00236309	0.000350002	0.000800984	0.000594457	0.86849	0.354761	0.724588	Cancerous tissue
124	0.848155	0.997874	0.980009	0.995033	0.00116497	0.00730597	0.00058859	0.00220771	0.00108094	1.58151	0.344828	0.629895	0.835224	0.99862	0.958502	0.995338	0.000839622	0.00621301	0.000471392	0.00169576	0.000987816	1.11938	0.40214	0.592813	0.806025	0.997746	0.947532	0.995494	0.000685361	0.00564126	0.000418819	0.00143275	0.000964337	0.887008	0.435721	0.579668	0.738397	0.995606	0.940186	0.993731	0.00055942	0.00484893	0.000341798	0.00127861	0.000932669	0.754741	0.490232	0.559634	Cancerous tissue
125	0.694481	0.923643	0.737822	0.897859	0.000773301	0.0214039	0.000481688	0.0014104	0.00042483	2.37319	0.171604	0.513914	0.919882	0.974975	0.893816	0.956014	0.000669343	0.0240676	0.000536452	0.00102044	0.000618825	1.30083	0.15685	0.62018	0.935731	0.983875	0.93096	0.971826	0.000594692	0.0223139	0.000517428	0.00091398	0.000652529	0.968029	0.164806	0.648975	0.899302	0.98285	0.94781	0.979243	0.000511712	0.0187643	0.000481046	0.000870519	0.000648583	0.848288	0.183623	0.643993	Cancerous tissue
126	0.913319	0.996246	0.948974	0.990513	0.000958043	0.0178545	0.000720205	0.00156038	0.000779049	1.84207	0.146263	0.652456	0.956187	0.997982	0.968804	0.995044	0.000809288	0.0157768	0.000688627	0.00124443	0.000849071	1.08575	0.159079	0.691463	0.925782	0.994976	0.975965	0.996412	0.00069077	0.0110351	0.000619046	0.0011446	0.000842576	0.870657	0.199592	0.685105	0.870063	0.990507	0.978713	0.995755	0.00058107	0.00637244	0.000518525	0.00108162	0.00082437	0.759348	0.28314	0.665469	Cancerous tissue
127	0.912935	0.994212	0.96529	0.995295	0.00115028	0.0530591	0.000977052	0.0019267	0.00104466	1.55598	0.120825	0.661751	0.90744	0.99201	0.971885	0.997676	0.000886804	0.00720841	0.00064421	0.00158044	0.0010237	1.05762	0.296665	0.650798	0.837391	0.991069	0.969969	0.995965	0.000710867	0.00449324	0.000452806	0.0014038	0.000982864	0.863018	0.436164	0.624165	0.785865	0.991322	0.965423	0.994682	0.000589738	0.00365147	0.000357911	0.00127738	0.00095769	0.729906	0.514591	0.604658	Cancerous tissue
128	0.889016	0.995045	0.958146	0.997583	0.00102529	0.0301109	0.000816038	0.00178132	0.000858772	1.76762	0.13689	0.631556	0.899616	0.993762	0.964683	0.998901	0.000789125	0.00851741	0.000578636	0.001411	0.000854481	1.18708	0.260957	0.628593	0.857926	0.992664	0.963645	0.998344	0.000646784	0.0055473	0.000449022	0.00123284	0.000830092	0.949758	0.356693	0.612063	0.823218	0.99227	0.961215	0.997679	0.000544849	0.00437509	0.000371316	0.00111798	0.000812685	0.800667	0.424435	0.597782	Cancerous tissue
129	0.85822	0.995337	0.934613	0.995238	0.00100225	0.0476333	0.000792157	0.00179832	0.000797314	1.82307	0.136773	0.596891	0.882581	0.990703	0.949599	0.998052	0.000762002	0.0113108	0.000575314	0.0013924	0.000806629	1.23299	0.238139	0.600712	0.860019	0.990604	0.950717	0.998512	0.000631803	0.00690721	0.000458873	0.00119854	0.000796188	0.972095	0.32294	0.593789	0.828585	0.990139	0.951056	0.998301	0.000533954	0.00531227	0.000385174	0.00108497	0.000783443	0.818774	0.385369	0.583571	Cancerous tissue
130	0.943137	0.997558	0.981604	0.998738	0.00111688	0.0172272	0.000908542	0.0017597	0.0010253	1.54847	0.13625	0.707602	0.935942	0.997069	0.98342	0.99914	0.000885585	0.00654254	0.000663822	0.00147836	0.000999419	1.03881	0.273761	0.693434	0.885101	0.995723	0.982432	0.997746	0.000727838	0.00426376	0.000501541	0.00133904	0.000967348	0.844956	0.399253	0.669229	0.832123	0.995026	0.979976	0.996143	0.000608274	0.00329042	0.000390844	0.00123952	0.000944197	0.719298	0.498462	0.648309	Cancerous tissue
131	0.927872	0.994837	0.977628	0.998184	0.00120858	0.0148124	0.000944497	0.00199038	0.0011404	1.46968	0.170567	0.68572	0.91916	0.996079	0.977377	0.998773	0.000933169	0.00651123	0.000661224	0.00164649	0.00109913	1.00389	0.321776	0.666377	0.893032	0.996205	0.974757	0.998646	0.000782599	0.00524622	0.000564726	0.00146293	0.00108158	0.788882	0.388615	0.654499	0.863272	0.995884	0.972782	0.998238	0.000667132	0.00448451	0.000493598	0.00135044	0.00106785	0.658667	0.443833	0.64318	Cancerous tissue
132	0.955937	0.998271	0.98943	0.998856	0.00088631	0.00972998	0.000686171	0.00132623	0.000763391	1.86461	0.132554	0.74	0.951057	0.998421	0.990209	0.999239	0.000720693	0.00513055	0.000532793	0.00112522	0.000740392	1.22214	0.235445	0.723239	0.921625	0.997751	0.989416	0.998407	0.000611199	0.00345744	0.000422466	0.00102509	0.00071684	0.981776	0.340042	0.700323	0.89187	0.997421	0.987996	0.997515	0.000526014	0.00268744	0.000346417	0.000955323	0.000699939	0.834531	0.427066	0.680497	Cancerous tissue
133	0.890526	0.990284	0.953504	0.994295	0.000933726	0.0318719	0.000745554	0.00159601	0.000739624	1.92907	0.122873	0.632233	0.902049	0.992507	0.965189	0.997474	0.000722299	0.00804361	0.00052491	0.00126634	0.00074114	1.28965	0.24492	0.631532	0.888167	0.993291	0.965083	0.998179	0.000608997	0.0058641	0.000442424	0.00109921	0.000732636	1.00499	0.308398	0.624922	0.868563	0.993261	0.965015	0.998262	0.000522965	0.00467045	0.000381945	0.00100143	0.000722388	0.84127	0.363652	0.615452	Cancerous tissue
134	0.934784	0.995486	0.98173	0.997659	0.000955522	0.0154603	0.000763168	0.00151568	0.000820794	1.81559	0.126909	0.70092	0.926345	0.996426	0.983215	0.998557	0.000748115	0.00548141	0.000521008	0.00125592	0.000786281	1.2271	0.27625	0.679784	0.898698	0.996476	0.980965	0.99817	0.000627975	0.00409261	0.000425546	0.00111548	0.000764117	0.972186	0.357167	0.661485	0.86655	0.996165	0.978948	0.997422	0.000535163	0.00331278	0.00035596	0.0010263	0.000746652	0.822015	0.426515	0.644055	Cancerous tissue
135	0.966432	0.997975	0.987041	0.998066	0.00112605	0.0410156	0.00100852	0.00162973	0.00105565	1.42024	0.0832747	0.75775	0.961105	0.996975	0.990769	0.999003	0.000934556	0.00601795	0.000751817	0.00142958	0.00104519	0.934508	0.236812	0.749763	0.918995	0.996377	0.991264	0.998015	0.0007849	0.00348531	0.000559744	0.00133727	0.00101979	0.773948	0.403865	0.726782	0.880129	0.996373	0.990051	0.99692	0.000667528	0.00267152	0.000432195	0.00126158	0.00100174	0.661914	0.527948	0.70733	Cancerous tissue
136	0.966437	0.997309	0.987313	0.997061	0.000917032	0.064251	0.000826935	0.00130528	0.000809245	1.70202	0.0640851	0.762389	0.964604	0.99691	0.991662	0.998753	0.000767376	0.00510783	0.000601441	0.00113757	0.000800357	1.09845	0.213086	0.754484	0.942396	0.997105	0.992051	0.998519	0.000662792	0.00325772	0.000482981	0.00105568	0.000782213	0.884714	0.330724	0.735374	0.912663	0.997081	0.991719	0.997756	0.000574109	0.00243115	0.000388212	0.000999825	0.000766985	0.760692	0.44322	0.715802	Cancerous tissue
137	0.971367	0.997785	0.995607	0.998515	0.00119369	0.00596571	0.000877323	0.00169699	0.00116309	1.3075	0.214142	0.794145	0.960566	0.998855	0.99486	0.998706	0.000980269	0.00414418	0.000699494	0.00151234	0.00111871	0.897116	0.336066	0.766193	0.920187	0.998531	0.994056	0.997645	0.000825378	0.0031637	0.000552958	0.00141483	0.00109228	0.738732	0.459927	0.742577	0.875578	0.998248	0.992511	0.996395	0.000698981	0.00263075	0.000440069	0.0013387	0.00107368	0.632759	0.561493	0.722808	Cancerous tissue
138	0.971444	0.990208	0.96301	0.978253	0.000724997	0.00421922	0.000646184	0.000880731	0.000607701	1.52342	0.0460931	0.798717	0.989956	0.99645	0.987938	0.992247	0.000676372	0.00700695	0.000643231	0.000805165	0.000667046	0.773702	0.0470452	0.853878	0.972655	0.99383	0.992454	0.994494	0.000601189	0.149016	0.000608789	0.00080613	0.000648897	0.78954	0.0556917	0.825543	0.952614	0.994513	0.994366	0.99496	0.000535062	0.00114338	0.000252008	0.000793174	0.000635903	0.734126	0.635937	0.800515	Cancerous tissue
